# Supplementary material for: An illustrated key to the fiddler crabs (Crustacea, Decapoda, Ocypodidae) from the Atlantic coast of Brazil
Source: Zookeys. 2020 Jun 22;943:1–20. doi: 10.3897/zookeys.943.52773 (PMC7324410; doi:10.3897/zookeys.943.52773)
Supplement: XML Treatment for Minuca burgersi [file zookeys.943.52773-treatment1.xml]

<!DOCTYPE tp:taxon-treatment
  PUBLIC "-//TaxonX//DTD Taxonomic Treatment Publishing DTD v0 20100105//EN" "tax-treatment-NSO.dtd">
<tp:taxon-treatment xmlns:tp="http://www.plazi.org/taxpub"><tp:treatment-meta><kwd-group><label>Taxon classification</label><kwd><named-content xmlns:xlink="http://www.w3.org/1999/xlink" content-type="kingdom">Animalia</named-content></kwd><kwd><named-content xmlns:xlink="http://www.w3.org/1999/xlink" content-type="order">Decapoda</named-content></kwd><kwd><named-content xmlns:xlink="http://www.w3.org/1999/xlink" content-type="family">Ocypodidae</named-content></kwd></kwd-group><mixed-citation publication-type="journal"><person-group><name><surname>Masunari</surname><given-names>Setuko</given-names></name><name><surname>Martins</surname><given-names>Salise Brandt</given-names></name><name><surname>Anacleto</surname><given-names>André Fernando Miyadi</given-names></name></person-group><article-title>An illustrated key to the fiddler crabs (<tp:taxon-name><tp:taxon-name-part taxon-name-part-type="subphylum">Crustacea</tp:taxon-name-part></tp:taxon-name>, <tp:taxon-name><tp:taxon-name-part taxon-name-part-type="order">Decapoda</tp:taxon-name-part></tp:taxon-name>, <tp:taxon-name><tp:taxon-name-part taxon-name-part-type="family">Ocypodidae</tp:taxon-name-part></tp:taxon-name>) from the Atlantic coast of Brazil</article-title><source>Zookeys</source><day>22</day><month>6</month><year>2020</year><volume>943</volume><fpage>1</fpage><lpage>20</lpage><pub-id pub-id-type="doi">10.3897/zookeys.943.52773</pub-id></mixed-citation></tp:treatment-meta><tp:nomenclature><tp:taxon-name><object-id xmlns:xlink="http://www.w3.org/1999/xlink" content-type="arpha" xlink:type="simple">BE75529E-69B2-5CED-A6F4-0CAE0D8874F4</object-id>
              <tp:taxon-name-part taxon-name-part-type="genus" reg="Minuca">Minuca</tp:taxon-name-part>
              <tp:taxon-name-part taxon-name-part-type="species" reg="burgersi">burgersi</tp:taxon-name-part>
            </tp:taxon-name><tp:taxon-authority>(Holthuis, 1967)</tp:taxon-authority><xref ref-type="fig" rid="F1">Figures 1B</xref><xref ref-type="fig" rid="F4">, 4B</xref><xref ref-type="fig" rid="F7">, 7B</xref><xref ref-type="fig" rid="F8">, 8C, D</xref></tp:nomenclature><tp:treatment-sec sec-type="description" id="SECID0ELRAG"><title>Recognition characters.</title><p>Carapace pentagonal moderately arched in the anteroposterior direction and dorsal surface without pile (Fig. <xref ref-type="fig" rid="F8">8C</xref>). Dorso-lateral margins well-marked and converging posteriorly; major and minor pairs of postero-lateral striae clearly visible (Fig. <xref ref-type="fig" rid="F8">8C</xref>). Front triangular and very wide making up from 36% to 41% of the front-orbital breadth (Fig. <xref ref-type="fig" rid="F1">1B</xref>). Male major claw manus covered by small tubercles and provided with a strong groove (sometimes filled with dirt) on dorsal surface following the dorsal margin; fingers thick and slightly flattened; dactyl little longer than manus; pollex and dactyl curved forming a large gap (Fig. <xref ref-type="fig" rid="F8">8D</xref>). First three ambulatory legs with pile (= woolly pubescence) limited to dorsal surface of carpus and manus (Fig. <xref ref-type="fig" rid="F4">4B</xref>, setae), absent in ventral margin; all ambulatory legs with narrow merus and dorsal margin almost strait; last pair of ambulatory legs without piles and merus less than two 1.5 times wider than respective carpus in its maximum breadth (Fig. <xref ref-type="fig" rid="F7">7B</xref>). Male abdominal segments never fused. Medium-sized species and one of the smallest in the genus; males’ carapace width (<abbrev xmlns:xlink="http://www.w3.org/1999/xlink" xlink:title="carapace width" id="ABBRID0EJSAG" xlink:type="simple">CW</abbrev>) up to 19.0 mm in a population from Fortaleza, <abbrev xmlns:xlink="http://www.w3.org/1999/xlink" xlink:title="Ceará" id="ABBRID0ENSAG" xlink:type="simple">CE</abbrev>, Brazil (<xref ref-type="bibr" rid="B15">Crane 1975</xref>).</p></tp:treatment-sec><tp:treatment-sec sec-type="notes" id="SECID0EVSAG"><title>Biological notes.</title><p>The species reproduces year-round in the population of Ubatuba, southeastern Brazil (<xref ref-type="bibr" rid="B5">Benetti et al. 2007</xref>). It occurs in oligohaline and mesohaline areas and on sandy substrate although in low densities (<xref ref-type="bibr" rid="B22">Masunari 2006</xref>; <xref ref-type="bibr" rid="B33">Thurman et al. 2013</xref>).</p></tp:treatment-sec><tp:treatment-sec sec-type="remarks" id="SECID0EHTAG"><title>Remarks.</title><p>The species is morphologically close to its congeners <italic><tp:taxon-name><tp:taxon-name-part taxon-name-part-type="genus" reg="Minuca">M.</tp:taxon-name-part> <tp:taxon-name-part taxon-name-part-type="species" reg="rapax">rapax</tp:taxon-name-part></tp:taxon-name></italic> and <italic><tp:taxon-name><tp:taxon-name-part taxon-name-part-type="genus" reg="Minuca">M.</tp:taxon-name-part> <tp:taxon-name-part taxon-name-part-type="species" reg="mordax">mordax</tp:taxon-name-part></tp:taxon-name></italic>; the distinguishing characters among these species are treated in the subsequent items.</p></tp:treatment-sec><tp:treatment-sec><!--Section generated to contain objects referenced in tp:taxon-treatment.--><fig id="F1" position="float" orientation="portrait"><object-id xmlns:xlink="http://www.w3.org/1999/xlink" content-type="doi" xlink:type="simple">10.3897/zookeys.943.52773.figure1</object-id><object-id xmlns:xlink="http://www.w3.org/1999/xlink" content-type="arpha" xlink:type="simple">D7DE083D-90F0-5808-9C97-132878AD52A8</object-id><label>Figure 1.</label><caption><p>Carapace, frontal view. <bold>A</bold><italic><tp:taxon-name><tp:taxon-name-part taxon-name-part-type="genus" reg="Uca">Uca</tp:taxon-name-part> <tp:taxon-name-part taxon-name-part-type="species" reg="maracoani">maracoani</tp:taxon-name-part></tp:taxon-name></italic>: spatulate and narrow front (seta) <bold>B</bold><italic><tp:taxon-name><tp:taxon-name-part taxon-name-part-type="genus" reg="Minuca">Minuca</tp:taxon-name-part> <tp:taxon-name-part taxon-name-part-type="species" reg="burgersi">burgersi</tp:taxon-name-part></tp:taxon-name></italic>: triangulate and wide front (seta).</p></caption><graphic xmlns:xlink="http://www.w3.org/1999/xlink" xlink:href="zookeys-943-001-g001.jpg" position="float" orientation="portrait" xlink:type="simple" id="oo_423555.jpg"><uri content-type="original_file" xlink:type="simple">https://binary.pensoft.net/fig/423555</uri></graphic></fig><fig id="F4" position="float" orientation="portrait"><object-id xmlns:xlink="http://www.w3.org/1999/xlink" content-type="doi" xlink:type="simple">10.3897/zookeys.943.52773.figure4</object-id><object-id xmlns:xlink="http://www.w3.org/1999/xlink" content-type="arpha" xlink:type="simple">88E1D70D-FE01-554E-A113-0C3CA87009F2</object-id><label>Figure 4.</label><caption><p>Third ambulatory leg, posterior view. <bold>A</bold><italic><tp:taxon-name><tp:taxon-name-part taxon-name-part-type="genus" reg="Minuca">Minuca</tp:taxon-name-part> <tp:taxon-name-part taxon-name-part-type="species" reg="mordax">mordax</tp:taxon-name-part></tp:taxon-name></italic> with pile on dorsal surface of merus (seta) and carpus and all around surfaces of manus (seta) <bold>B</bold><italic><tp:taxon-name><tp:taxon-name-part taxon-name-part-type="genus" reg="Minuca">Minuca</tp:taxon-name-part> <tp:taxon-name-part taxon-name-part-type="species" reg="burgersi">burgersi</tp:taxon-name-part></tp:taxon-name></italic> with pile limited to dorsal surface of carpus and manus (seta).</p></caption><graphic xmlns:xlink="http://www.w3.org/1999/xlink" xlink:href="zookeys-943-001-g004.jpg" position="float" orientation="portrait" xlink:type="simple" id="oo_423558.jpg"><uri content-type="original_file" xlink:type="simple">https://binary.pensoft.net/fig/423558</uri></graphic></fig><fig id="F7" position="float" orientation="portrait"><object-id xmlns:xlink="http://www.w3.org/1999/xlink" content-type="doi" xlink:type="simple">10.3897/zookeys.943.52773.figure7</object-id><object-id xmlns:xlink="http://www.w3.org/1999/xlink" content-type="arpha" xlink:type="simple">947E6E9D-6693-5AFE-B19B-2A054CE195E0</object-id><label>Figure 7.</label><caption><p>Last ambulatory legs, posterior view. <bold>A</bold><italic><tp:taxon-name><tp:taxon-name-part taxon-name-part-type="genus" reg="Minuca">Minuca</tp:taxon-name-part> <tp:taxon-name-part taxon-name-part-type="species" reg="rapax">rapax</tp:taxon-name-part></tp:taxon-name></italic>, wide merus (seta). <bold>B</bold><italic><tp:taxon-name><tp:taxon-name-part taxon-name-part-type="genus" reg="Minuca">Minuca</tp:taxon-name-part> <tp:taxon-name-part taxon-name-part-type="species" reg="burgersi">burgersi</tp:taxon-name-part></tp:taxon-name></italic>, narrow merus (seta).</p></caption><graphic xmlns:xlink="http://www.w3.org/1999/xlink" xlink:href="zookeys-943-001-g007.jpg" position="float" orientation="portrait" xlink:type="simple" id="oo_423561.jpg"><uri content-type="original_file" xlink:type="simple">https://binary.pensoft.net/fig/423561</uri></graphic></fig><fig id="F8" position="float" orientation="portrait"><object-id xmlns:xlink="http://www.w3.org/1999/xlink" content-type="doi" xlink:type="simple">10.3897/zookeys.943.52773.figure8</object-id><object-id xmlns:xlink="http://www.w3.org/1999/xlink" content-type="arpha" xlink:type="simple">DF527814-A09C-579D-9608-E880D1C64212</object-id><label>Figure 8.</label><caption><p><italic><tp:taxon-name><tp:taxon-name-part taxon-name-part-type="genus" reg="Minuca">Minuca</tp:taxon-name-part> <tp:taxon-name-part taxon-name-part-type="species" reg="rapax">rapax</tp:taxon-name-part></tp:taxon-name></italic>. <bold>A</bold> carapace with two pairs of postero–lateral striae, dorsal view <bold>B</bold> male major claw, frontal view. <italic><tp:taxon-name><tp:taxon-name-part taxon-name-part-type="genus" reg="Minuca">Minuca</tp:taxon-name-part> <tp:taxon-name-part taxon-name-part-type="species" reg="burgersi">burgersi</tp:taxon-name-part></tp:taxon-name></italic><bold>C</bold> Carapace with two pairs of postero-lateral striae, dorsal view <bold>D</bold> male major claw, frontal view.</p></caption><graphic xmlns:xlink="http://www.w3.org/1999/xlink" xlink:href="zookeys-943-001-g008.jpg" position="float" orientation="portrait" xlink:type="simple" id="oo_423562.jpg"><uri content-type="original_file" xlink:type="simple">https://binary.pensoft.net/fig/423562</uri></graphic></fig></tp:treatment-sec><ref-list><ref id="B15"><mixed-citation xmlns:xlink="http://www.w3.org/1999/xlink" xlink:type="simple"><person-group><name name-style="western"><surname>Crane</surname><given-names>J</given-names></name></person-group> (<year>1975</year>) <source>Fiddler crabs of the world <tp:taxon-name><tp:taxon-name-part taxon-name-part-type="family">Ocypodidae</tp:taxon-name-part></tp:taxon-name>: Genus <italic><tp:taxon-name><tp:taxon-name-part taxon-name-part-type="genus">Uca</tp:taxon-name-part></tp:taxon-name></italic></source>. <publisher-name>Princeton University Press</publisher-name>, <publisher-loc>Princeton</publisher-loc>, <size units="page">736 pp</size>.</mixed-citation></ref><ref id="B5"><mixed-citation xmlns:xlink="http://www.w3.org/1999/xlink" xlink:type="simple"><person-group><name name-style="western"><surname>Benetti</surname><given-names>AS</given-names></name><name name-style="western"><surname>Negreiros-Fransozo</surname><given-names>ML</given-names></name><name name-style="western"><surname>Costa</surname><given-names>TM</given-names></name></person-group> (<year>2007</year>) <article-title>Population and reproductive biology of the crab <italic><tp:taxon-name><tp:taxon-name-part taxon-name-part-type="genus">Uca</tp:taxon-name-part> <tp:taxon-name-part taxon-name-part-type="species">burgersi</tp:taxon-name-part></tp:taxon-name></italic> (<tp:taxon-name><tp:taxon-name-part taxon-name-part-type="subphylum">Crustacea</tp:taxon-name-part></tp:taxon-name>: <tp:taxon-name><tp:taxon-name-part taxon-name-part-type="family">Ocypodidae</tp:taxon-name-part></tp:taxon-name>) in three subtropical mangrove forests.</article-title><source>Revista de Biología Tropical</source><volume>55</volume>: <fpage>55</fpage>–<lpage>70</lpage>. <ext-link xlink:type="simple" ext-link-type="doi" xlink:href="10.15517/rbt.v55i0.5806">https://doi.org/10.15517/rbt.v55i0.5806</ext-link></mixed-citation></ref><ref id="B22"><mixed-citation xmlns:xlink="http://www.w3.org/1999/xlink" xlink:type="simple"><person-group><name name-style="western"><surname>Masunari</surname><given-names>S</given-names></name></person-group> (<year>2006</year>) <article-title>Distribuição e abundância dos caranguejos <italic><tp:taxon-name><tp:taxon-name-part taxon-name-part-type="genus">Uca</tp:taxon-name-part></tp:taxon-name></italic> Leach (<tp:taxon-name><tp:taxon-name-part taxon-name-part-type="subphylum">Crustacea</tp:taxon-name-part></tp:taxon-name><tp:taxon-name><tp:taxon-name-part taxon-name-part-type="order">Decapoda</tp:taxon-name-part></tp:taxon-name><tp:taxon-name><tp:taxon-name-part taxon-name-part-type="family">Ocypodidae</tp:taxon-name-part></tp:taxon-name>) na Baía de Guaratuba, Paraná, Brasil.</article-title><source>Revista Brasileira de Zoologia</source><volume>23</volume>(<issue>4</issue>): <fpage>901</fpage>–<lpage>914</lpage>. <ext-link xlink:type="simple" ext-link-type="doi" xlink:href="10.1590/S0101-81752006000400001">https://doi.org/10.1590/S0101-81752006000400001</ext-link></mixed-citation></ref><ref id="B33"><mixed-citation xmlns:xlink="http://www.w3.org/1999/xlink" xlink:type="simple"><person-group><name name-style="western"><surname>Thurman</surname><given-names>CL</given-names></name><name name-style="western"><surname>Faria</surname><given-names>SC</given-names></name><name name-style="western"><surname>McNamara</surname><given-names>JC</given-names></name></person-group> (<year>2013</year>) The distribution of fiddler crabs (<italic><tp:taxon-name><tp:taxon-name-part taxon-name-part-type="genus">Uca</tp:taxon-name-part></tp:taxon-name></italic>) along the coast of Brazil: implications for biogeography of the western Atlantic coast. Marine Biodiversity Records 6: e1. <ext-link xlink:type="simple" ext-link-type="doi" xlink:href="10.1017/S1755267212000942">https://doi.org/10.1017/S1755267212000942</ext-link></mixed-citation></ref></ref-list></tp:taxon-treatment>
