# Supplementary material for: An illustrated key to the fiddler crabs (Crustacea, Decapoda, Ocypodidae) from the Atlantic coast of Brazil
Source: Zookeys. 2020 Jun 22;943:1–20. doi: 10.3897/zookeys.943.52773 (PMC7324410; doi:10.3897/zookeys.943.52773)
Supplement: XML Treatment for Minuca mordax [file zookeys.943.52773-treatment2.xml]

<!DOCTYPE tp:taxon-treatment
  PUBLIC "-//TaxonX//DTD Taxonomic Treatment Publishing DTD v0 20100105//EN" "tax-treatment-NSO.dtd">
<tp:taxon-treatment xmlns:tp="http://www.plazi.org/taxpub"><tp:treatment-meta><kwd-group><label>Taxon classification</label><kwd><named-content xmlns:xlink="http://www.w3.org/1999/xlink" content-type="kingdom">Animalia</named-content></kwd><kwd><named-content xmlns:xlink="http://www.w3.org/1999/xlink" content-type="order">Decapoda</named-content></kwd><kwd><named-content xmlns:xlink="http://www.w3.org/1999/xlink" content-type="family">Ocypodidae</named-content></kwd></kwd-group><mixed-citation publication-type="journal"><person-group><name><surname>Masunari</surname><given-names>Setuko</given-names></name><name><surname>Martins</surname><given-names>Salise Brandt</given-names></name><name><surname>Anacleto</surname><given-names>André Fernando Miyadi</given-names></name></person-group><article-title>An illustrated key to the fiddler crabs (<tp:taxon-name><tp:taxon-name-part taxon-name-part-type="subphylum">Crustacea</tp:taxon-name-part></tp:taxon-name>, <tp:taxon-name><tp:taxon-name-part taxon-name-part-type="order">Decapoda</tp:taxon-name-part></tp:taxon-name>, <tp:taxon-name><tp:taxon-name-part taxon-name-part-type="family">Ocypodidae</tp:taxon-name-part></tp:taxon-name>) from the Atlantic coast of Brazil</article-title><source>Zookeys</source><day>22</day><month>6</month><year>2020</year><volume>943</volume><fpage>1</fpage><lpage>20</lpage><pub-id pub-id-type="doi">10.3897/zookeys.943.52773</pub-id></mixed-citation></tp:treatment-meta><tp:nomenclature><tp:taxon-name><object-id xmlns:xlink="http://www.w3.org/1999/xlink" content-type="arpha" xlink:type="simple">17A58FB6-31DE-5A52-B527-D6576AB76BA2</object-id>
              <tp:taxon-name-part taxon-name-part-type="genus" reg="Minuca">Minuca</tp:taxon-name-part>
              <tp:taxon-name-part taxon-name-part-type="species" reg="mordax">mordax</tp:taxon-name-part>
            </tp:taxon-name><tp:taxon-authority>(Smith, 1870)</tp:taxon-authority><xref ref-type="fig" rid="F4">Figures 4A</xref><xref ref-type="fig" rid="F6">, 6A, B</xref></tp:nomenclature><tp:treatment-sec sec-type="description" id="SECID0EYVAG"><title>Recognition characters.</title><p>Carapace pentagonal moderately arched and with naked dorsal surface, without pile (Fig. <xref ref-type="fig" rid="F6">6A</xref>). Dorso-lateral margins well marked and strongly convergent posteriorly; major and minor pairs of postero-lateral striae clearly visible (Fig. <xref ref-type="fig" rid="F6">6A</xref>). Front triangular and very wide making up between 34% to 38% of the front-orbital breadth. Male major claw with manus covered by tubercles and with strong groove on dorsal surface; fingers thick and slightly flattened; dactyl ca. 1.5 times the manus length; pollex almost straight with tip curved upwards; dactyl strongly arched ending in a curved downward tip; fingers form a wide gap (Fig. <xref ref-type="fig" rid="F6">6B</xref>). Ambulatory legs with narrow merus and dorsal margin almost strait; 1<sup>st</sup> to 3<sup>rd</sup>ambulatory legs with pile limited to dorsal surface of merus (weakly) and carpus (strongly), but all around the manus (strongly) (Fig. <xref ref-type="fig" rid="F4">4A</xref>); last pair with scant pile on merus, carpus and manus. Male abdominal segments never fused. Medium-sized crab: males’ <abbrev xmlns:xlink="http://www.w3.org/1999/xlink" xlink:title="carapace width" id="ABBRID0ESWAG" xlink:type="simple">CW</abbrev> up to 26.1 mm in a population from mangrove of Itajaí River, southern Brazil (<xref ref-type="bibr" rid="B29">Scalco et al. 2016</xref>).</p></tp:treatment-sec><tp:treatment-sec sec-type="notes" id="SECID0E1WAG"><title>Biological notes.</title><p>Ovigerous females were collected inside burrows that were ornamented with poorly structured chimney at Guaratuba Bay, southern Brazil, during a warm month (November) (<xref ref-type="bibr" rid="B21">Martins et al. 2016</xref>). The duration of the reproductive period of this species, however, is still unknown. The species dispersal is larval retention type: after larval period in the pelagic environment of the bay, megalopae return to terrestrial areas, by colonizing mats of red algae that grow on humid substrates. Early juveniles seek shelter among entangled thalli of these red algae, and after molting they migrate to soft muddy substrate (S.B. Martins, pers. comm.). Adults live on consolidated sandy banks of rivers flowing into Guaratuba Bay, forming large populations (<xref ref-type="bibr" rid="B22">Masunari 2006</xref>).</p></tp:treatment-sec><tp:treatment-sec sec-type="remarks" id="SECID0EIXAG"><title>Remarks.</title><p>The most conspicuous morphological character of <italic><tp:taxon-name><tp:taxon-name-part taxon-name-part-type="genus" reg="Minuca">M.</tp:taxon-name-part> <tp:taxon-name-part taxon-name-part-type="species" reg="mordax">mordax</tp:taxon-name-part></tp:taxon-name></italic> is the presence of piles covering the entire surface (dorsal, lateral and ventral) of the manus of 1<sup>st</sup> to 3<sup>rd</sup> ambulatory legs. This feature allows to easily distinguish <italic><tp:taxon-name><tp:taxon-name-part taxon-name-part-type="genus" reg="Minuca">M.</tp:taxon-name-part> <tp:taxon-name-part taxon-name-part-type="species" reg="mordax">mordax</tp:taxon-name-part></tp:taxon-name></italic> from two other closely related species, <italic><tp:taxon-name><tp:taxon-name-part taxon-name-part-type="genus" reg="Minuca">M.</tp:taxon-name-part> <tp:taxon-name-part taxon-name-part-type="species" reg="burgersi">burgersi</tp:taxon-name-part></tp:taxon-name></italic> and <italic><tp:taxon-name><tp:taxon-name-part taxon-name-part-type="genus" reg="Minuca">M.</tp:taxon-name-part> <tp:taxon-name-part taxon-name-part-type="species" reg="rapax">rapax</tp:taxon-name-part></tp:taxon-name></italic>. As no piles are present on carapace of these three species, they hardly will be confused with <italic><tp:taxon-name><tp:taxon-name-part taxon-name-part-type="genus" reg="Leptuca">Leptuca</tp:taxon-name-part> <tp:taxon-name-part taxon-name-part-type="species" reg="thayeri">thayeri</tp:taxon-name-part></tp:taxon-name></italic> or <italic><tp:taxon-name><tp:taxon-name-part taxon-name-part-type="genus" reg="Minuca">Minuca</tp:taxon-name-part> <tp:taxon-name-part taxon-name-part-type="species" reg="vocator">vocator</tp:taxon-name-part></tp:taxon-name></italic>. In the field, these species can also be distinguished by its respective habitat: while <italic><tp:taxon-name><tp:taxon-name-part taxon-name-part-type="genus" reg="Minuca">M.</tp:taxon-name-part> <tp:taxon-name-part taxon-name-part-type="species" reg="mordax">mordax</tp:taxon-name-part></tp:taxon-name></italic> is mostly found in freshwater or oligohaline areas such as river banks and tidal flats near river mouth, <italic><tp:taxon-name><tp:taxon-name-part taxon-name-part-type="genus" reg="Minuca">M.</tp:taxon-name-part> <tp:taxon-name-part taxon-name-part-type="species" reg="rapax">rapax</tp:taxon-name-part></tp:taxon-name></italic> and <italic><tp:taxon-name><tp:taxon-name-part taxon-name-part-type="genus" reg="Minuca">M.</tp:taxon-name-part> <tp:taxon-name-part taxon-name-part-type="species" reg="burgersi">burgersi</tp:taxon-name-part></tp:taxon-name></italic> are mainly found in mesohaline tidal flats, often in co-occurrence.</p></tp:treatment-sec><tp:treatment-sec><!--Section generated to contain objects referenced in tp:taxon-treatment.--><fig id="F4" position="float" orientation="portrait"><object-id xmlns:xlink="http://www.w3.org/1999/xlink" content-type="doi" xlink:type="simple">10.3897/zookeys.943.52773.figure4</object-id><object-id xmlns:xlink="http://www.w3.org/1999/xlink" content-type="arpha" xlink:type="simple">88E1D70D-FE01-554E-A113-0C3CA87009F2</object-id><label>Figure 4.</label><caption><p>Third ambulatory leg, posterior view. <bold>A</bold><italic><tp:taxon-name><tp:taxon-name-part taxon-name-part-type="genus" reg="Minuca">Minuca</tp:taxon-name-part> <tp:taxon-name-part taxon-name-part-type="species" reg="mordax">mordax</tp:taxon-name-part></tp:taxon-name></italic> with pile on dorsal surface of merus (seta) and carpus and all around surfaces of manus (seta) <bold>B</bold><italic><tp:taxon-name><tp:taxon-name-part taxon-name-part-type="genus" reg="Minuca">Minuca</tp:taxon-name-part> <tp:taxon-name-part taxon-name-part-type="species" reg="burgersi">burgersi</tp:taxon-name-part></tp:taxon-name></italic> with pile limited to dorsal surface of carpus and manus (seta).</p></caption><graphic xmlns:xlink="http://www.w3.org/1999/xlink" xlink:href="zookeys-943-001-g004.jpg" position="float" orientation="portrait" xlink:type="simple" id="oo_423558.jpg"><uri content-type="original_file" xlink:type="simple">https://binary.pensoft.net/fig/423558</uri></graphic></fig><fig id="F6" position="float" orientation="portrait"><object-id xmlns:xlink="http://www.w3.org/1999/xlink" content-type="doi" xlink:type="simple">10.3897/zookeys.943.52773.figure6</object-id><object-id xmlns:xlink="http://www.w3.org/1999/xlink" content-type="arpha" xlink:type="simple">10F47AB4-EE17-5BF6-BDAC-C6EB35444169</object-id><label>Figure 6.</label><caption><p><italic><tp:taxon-name><tp:taxon-name-part taxon-name-part-type="genus" reg="Minuca">Minuca</tp:taxon-name-part> <tp:taxon-name-part taxon-name-part-type="species" reg="mordax">mordax</tp:taxon-name-part></tp:taxon-name></italic>. <bold>A</bold> carapace without pile and with two pairs of postero-lateral striae, dorsal view <bold>B</bold> male major claw, frontal view.</p></caption><graphic xmlns:xlink="http://www.w3.org/1999/xlink" xlink:href="zookeys-943-001-g006.jpg" position="float" orientation="portrait" xlink:type="simple" id="oo_423560.jpg"><uri content-type="original_file" xlink:type="simple">https://binary.pensoft.net/fig/423560</uri></graphic></fig></tp:treatment-sec><ref-list><ref id="B29"><mixed-citation xmlns:xlink="http://www.w3.org/1999/xlink" xlink:type="simple"><person-group><name name-style="western"><surname>Scalco</surname><given-names>ACS</given-names></name><name name-style="western"><surname>Ramos</surname><given-names>CA</given-names></name><name name-style="western"><surname>Boos</surname><given-names>H</given-names></name></person-group> (<year>2016</year>) <article-title>Estrutura populacional de <tp:taxon-name><tp:taxon-name-part taxon-name-part-type="genus">Uca</tp:taxon-name-part> (<tp:taxon-name-part taxon-name-part-type="subgenus">Minuca</tp:taxon-name-part>) <tp:taxon-name-part taxon-name-part-type="species">mordax</tp:taxon-name-part></tp:taxon-name> (Smith, 1870) (<tp:taxon-name><tp:taxon-name-part taxon-name-part-type="order">Decapoda</tp:taxon-name-part></tp:taxon-name>: <tp:taxon-name><tp:taxon-name-part taxon-name-part-type="family">Ocypodidae</tp:taxon-name-part></tp:taxon-name>) em um sistema estuarino impactado no Sul do Brasil.</article-title><source>Revista CEPSUL – Biodiversidade e Conservação Marinha</source><volume>5</volume>: <fpage>17</fpage>–<lpage>28</lpage>.</mixed-citation></ref><ref id="B21"><mixed-citation xmlns:xlink="http://www.w3.org/1999/xlink" xlink:type="simple"><person-group><name name-style="western"><surname>Martins</surname><given-names>SB</given-names></name><name name-style="western"><surname>Marochi</surname><given-names>MZ</given-names></name><name name-style="western"><surname>Masunari</surname><given-names>S</given-names></name></person-group> (<year>2016</year>) <article-title>Description of the first juvenile stage of the fiddler crab <italic><tp:taxon-name><tp:taxon-name-part taxon-name-part-type="genus">Minuca</tp:taxon-name-part> <tp:taxon-name-part taxon-name-part-type="species">mordax</tp:taxon-name-part></tp:taxon-name></italic> (Smith, 1870) (<tp:taxon-name><tp:taxon-name-part taxon-name-part-type="subphylum">Crustacea</tp:taxon-name-part></tp:taxon-name>, <tp:taxon-name><tp:taxon-name-part taxon-name-part-type="order">Decapoda</tp:taxon-name-part></tp:taxon-name>, <tp:taxon-name><tp:taxon-name-part taxon-name-part-type="family">Ocypodidae</tp:taxon-name-part></tp:taxon-name>).</article-title><source>Papéis Avulsos de Zoologia</source><volume>56</volume>(<issue>14</issue>): <fpage>163</fpage>–<lpage>169</lpage>. <ext-link xlink:type="simple" ext-link-type="doi" xlink:href="10.11606/0031-1049.2016.56.14">https://doi.org/10.11606/0031-1049.2016.56.14</ext-link></mixed-citation></ref><ref id="B22"><mixed-citation xmlns:xlink="http://www.w3.org/1999/xlink" xlink:type="simple"><person-group><name name-style="western"><surname>Masunari</surname><given-names>S</given-names></name></person-group> (<year>2006</year>) <article-title>Distribuição e abundância dos caranguejos <italic><tp:taxon-name><tp:taxon-name-part taxon-name-part-type="genus">Uca</tp:taxon-name-part></tp:taxon-name></italic> Leach (<tp:taxon-name><tp:taxon-name-part taxon-name-part-type="subphylum">Crustacea</tp:taxon-name-part></tp:taxon-name><tp:taxon-name><tp:taxon-name-part taxon-name-part-type="order">Decapoda</tp:taxon-name-part></tp:taxon-name><tp:taxon-name><tp:taxon-name-part taxon-name-part-type="family">Ocypodidae</tp:taxon-name-part></tp:taxon-name>) na Baía de Guaratuba, Paraná, Brasil.</article-title><source>Revista Brasileira de Zoologia</source><volume>23</volume>(<issue>4</issue>): <fpage>901</fpage>–<lpage>914</lpage>. <ext-link xlink:type="simple" ext-link-type="doi" xlink:href="10.1590/S0101-81752006000400001">https://doi.org/10.1590/S0101-81752006000400001</ext-link></mixed-citation></ref></ref-list></tp:taxon-treatment>
