# Supplementary material for: An illustrated key to the fiddler crabs (Crustacea, Decapoda, Ocypodidae) from the Atlantic coast of Brazil
Source: Zookeys. 2020 Jun 22;943:1–20. doi: 10.3897/zookeys.943.52773 (PMC7324410; doi:10.3897/zookeys.943.52773)
Supplement: XML Treatment for Minuca rapax [file zookeys.943.52773-treatment3.xml]

<!DOCTYPE tp:taxon-treatment
  PUBLIC "-//TaxonX//DTD Taxonomic Treatment Publishing DTD v0 20100105//EN" "tax-treatment-NSO.dtd">
<tp:taxon-treatment xmlns:tp="http://www.plazi.org/taxpub"><tp:treatment-meta><kwd-group><label>Taxon classification</label><kwd><named-content xmlns:xlink="http://www.w3.org/1999/xlink" content-type="kingdom">Animalia</named-content></kwd><kwd><named-content xmlns:xlink="http://www.w3.org/1999/xlink" content-type="order">Decapoda</named-content></kwd><kwd><named-content xmlns:xlink="http://www.w3.org/1999/xlink" content-type="family">Ocypodidae</named-content></kwd></kwd-group><mixed-citation publication-type="journal"><person-group><name><surname>Masunari</surname><given-names>Setuko</given-names></name><name><surname>Martins</surname><given-names>Salise Brandt</given-names></name><name><surname>Anacleto</surname><given-names>André Fernando Miyadi</given-names></name></person-group><article-title>An illustrated key to the fiddler crabs (<tp:taxon-name><tp:taxon-name-part taxon-name-part-type="subphylum">Crustacea</tp:taxon-name-part></tp:taxon-name>, <tp:taxon-name><tp:taxon-name-part taxon-name-part-type="order">Decapoda</tp:taxon-name-part></tp:taxon-name>, <tp:taxon-name><tp:taxon-name-part taxon-name-part-type="family">Ocypodidae</tp:taxon-name-part></tp:taxon-name>) from the Atlantic coast of Brazil</article-title><source>Zookeys</source><day>22</day><month>6</month><year>2020</year><volume>943</volume><fpage>1</fpage><lpage>20</lpage><pub-id pub-id-type="doi">10.3897/zookeys.943.52773</pub-id></mixed-citation></tp:treatment-meta><tp:nomenclature><tp:taxon-name><object-id xmlns:xlink="http://www.w3.org/1999/xlink" content-type="arpha" xlink:type="simple">818600D9-ABEB-5A71-99D8-D469BF6BB1D3</object-id>
              <tp:taxon-name-part taxon-name-part-type="genus" reg="Minuca">Minuca</tp:taxon-name-part>
              <tp:taxon-name-part taxon-name-part-type="species" reg="rapax">rapax</tp:taxon-name-part>
            </tp:taxon-name><tp:taxon-authority>(Smith, 1870)</tp:taxon-authority><xref ref-type="fig" rid="F7">Figures 7A</xref><xref ref-type="fig" rid="F8">, 8A, B</xref></tp:nomenclature><tp:treatment-sec sec-type="description" id="SECID0EK3AG"><title>Recognition characters.</title><p>Carapace pentagonal moderately arched and provided with small and scarce tubercles in the antero-lateral corner (Fig. <xref ref-type="fig" rid="F8">8A</xref>); some individuals have pile on H-form depression. Dorso-lateral margins well marked and strongly convergent posteriorly (more pronounced in males); major and minor pairs of postero-lateral striae clearly visible (Fig. <xref ref-type="fig" rid="F8">8A</xref>). Front triangular and very wide making up 30% to 36% of the front-orbital breadth. Male major claw with manus covered with tubercles and provided with strong groove dorsally; fingers thick and slightly flattened; dactyl ca. 1.5 times longer than manus; pollex and dactyl strongly curved forming a large gap (Fig. <xref ref-type="fig" rid="F8">8B</xref>). Pile limited the dorsal surface of carpus and manus in the first three ambulatory legs; these legs with enlarged merus (especially the 2<sup>nd</sup> and 3<sup>rd</sup>), dorsal margin convex and dorsal surface with striated ornaments; last leg without piles and merus more than two times wider the respective carpus in their maximum breadth (Fig. <xref ref-type="fig" rid="F7">7A</xref>, seta). Male abdominal segments never fused. Medium-sized crabs, male <abbrev xmlns:xlink="http://www.w3.org/1999/xlink" xlink:title="carapace width" id="ABBRID0EE4AG" xlink:type="simple">CW</abbrev> up to 28.3 mm and female up to 27.3 mm in a population from Itamambuca mangrove, Ubatuba, southeastern Brazil (<xref ref-type="bibr" rid="B9">Castiglioni and Negreiros-Fransozo 2004</xref>).</p></tp:treatment-sec><tp:treatment-sec sec-type="notes" id="SECID0EM4AG"><title>Biological notes.</title><p>The species reproduces year-round in the populations from northern and southeastern Brazil (<xref ref-type="bibr" rid="B18">Koch et al. 2005</xref>, <xref ref-type="bibr" rid="B10">Castiglioni and Negreiros-Fransozo 2006</xref>; <xref ref-type="bibr" rid="B13">Costa and Soares-Gomes 2009</xref>). It prefers mesohaline to euhaline areas but it can be found in a wide range of salinities, from oligohaline to euhaline; the preferred substrate is firm sandy to silty clay with humus or clayed silt (<xref ref-type="bibr" rid="B33">Thurman et al. 2013</xref>).</p></tp:treatment-sec><tp:treatment-sec sec-type="remarks" id="SECID0EC5AG"><title>Remarks.</title><p>Morphologically very similar to <italic><tp:taxon-name><tp:taxon-name-part taxon-name-part-type="genus" reg="Minuca">M.</tp:taxon-name-part> <tp:taxon-name-part taxon-name-part-type="species" reg="burgersi">burgersi</tp:taxon-name-part></tp:taxon-name></italic> and <italic><tp:taxon-name><tp:taxon-name-part taxon-name-part-type="genus" reg="Minuca">M.</tp:taxon-name-part> <tp:taxon-name-part taxon-name-part-type="species" reg="mordax">mordax</tp:taxon-name-part></tp:taxon-name></italic>. <italic><tp:taxon-name><tp:taxon-name-part taxon-name-part-type="genus" reg="Minuca">Minuca</tp:taxon-name-part> <tp:taxon-name-part taxon-name-part-type="species" reg="rapax">rapax</tp:taxon-name-part></tp:taxon-name></italic> can be distinguished from <italic><tp:taxon-name><tp:taxon-name-part taxon-name-part-type="genus" reg="Minuca">M.</tp:taxon-name-part> <tp:taxon-name-part taxon-name-part-type="species" reg="mordax">mordax</tp:taxon-name-part></tp:taxon-name></italic> in not having a pile around the entire surface of manus of 1<sup>st</sup> to 3<sup>rd</sup> ambulatory legs. The distinction between <italic><tp:taxon-name><tp:taxon-name-part taxon-name-part-type="genus" reg="Minuca">M.</tp:taxon-name-part> <tp:taxon-name-part taxon-name-part-type="species" reg="rapax">rapax</tp:taxon-name-part></tp:taxon-name></italic> and <italic><tp:taxon-name><tp:taxon-name-part taxon-name-part-type="genus" reg="Minuca">M.</tp:taxon-name-part> <tp:taxon-name-part taxon-name-part-type="species" reg="burgersi">burgersi</tp:taxon-name-part></tp:taxon-name></italic>, however, requires an extra attention: both species have piles limited to the dorsal surface of carpus and manus of 1<sup>st</sup> to 3<sup>rd</sup> ambulatory legs. The easiest way to distinguish these two species is to compare the last ambulatory leg: while <italic><tp:taxon-name><tp:taxon-name-part taxon-name-part-type="genus" reg="Minuca">M.</tp:taxon-name-part> <tp:taxon-name-part taxon-name-part-type="species" reg="rapax">rapax</tp:taxon-name-part></tp:taxon-name></italic> has a wide merus with convex dorsal margin (Fig. <xref ref-type="fig" rid="F7">7A</xref>), that of <italic><tp:taxon-name><tp:taxon-name-part taxon-name-part-type="genus" reg="Minuca">M.</tp:taxon-name-part> <tp:taxon-name-part taxon-name-part-type="species" reg="burgersi">burgersi</tp:taxon-name-part></tp:taxon-name></italic> is narrow and its margins are almost parallel (Fig. <xref ref-type="fig" rid="F7">7B</xref>).</p></tp:treatment-sec><tp:treatment-sec><!--Section generated to contain objects referenced in tp:taxon-treatment.--><fig id="F7" position="float" orientation="portrait"><object-id xmlns:xlink="http://www.w3.org/1999/xlink" content-type="doi" xlink:type="simple">10.3897/zookeys.943.52773.figure7</object-id><object-id xmlns:xlink="http://www.w3.org/1999/xlink" content-type="arpha" xlink:type="simple">947E6E9D-6693-5AFE-B19B-2A054CE195E0</object-id><label>Figure 7.</label><caption><p>Last ambulatory legs, posterior view. <bold>A</bold><italic><tp:taxon-name><tp:taxon-name-part taxon-name-part-type="genus" reg="Minuca">Minuca</tp:taxon-name-part> <tp:taxon-name-part taxon-name-part-type="species" reg="rapax">rapax</tp:taxon-name-part></tp:taxon-name></italic>, wide merus (seta). <bold>B</bold><italic><tp:taxon-name><tp:taxon-name-part taxon-name-part-type="genus" reg="Minuca">Minuca</tp:taxon-name-part> <tp:taxon-name-part taxon-name-part-type="species" reg="burgersi">burgersi</tp:taxon-name-part></tp:taxon-name></italic>, narrow merus (seta).</p></caption><graphic xmlns:xlink="http://www.w3.org/1999/xlink" xlink:href="zookeys-943-001-g007.jpg" position="float" orientation="portrait" xlink:type="simple" id="oo_423561.jpg"><uri content-type="original_file" xlink:type="simple">https://binary.pensoft.net/fig/423561</uri></graphic></fig><fig id="F8" position="float" orientation="portrait"><object-id xmlns:xlink="http://www.w3.org/1999/xlink" content-type="doi" xlink:type="simple">10.3897/zookeys.943.52773.figure8</object-id><object-id xmlns:xlink="http://www.w3.org/1999/xlink" content-type="arpha" xlink:type="simple">DF527814-A09C-579D-9608-E880D1C64212</object-id><label>Figure 8.</label><caption><p><italic><tp:taxon-name><tp:taxon-name-part taxon-name-part-type="genus" reg="Minuca">Minuca</tp:taxon-name-part> <tp:taxon-name-part taxon-name-part-type="species" reg="rapax">rapax</tp:taxon-name-part></tp:taxon-name></italic>. <bold>A</bold> carapace with two pairs of postero–lateral striae, dorsal view <bold>B</bold> male major claw, frontal view. <italic><tp:taxon-name><tp:taxon-name-part taxon-name-part-type="genus" reg="Minuca">Minuca</tp:taxon-name-part> <tp:taxon-name-part taxon-name-part-type="species" reg="burgersi">burgersi</tp:taxon-name-part></tp:taxon-name></italic><bold>C</bold> Carapace with two pairs of postero-lateral striae, dorsal view <bold>D</bold> male major claw, frontal view.</p></caption><graphic xmlns:xlink="http://www.w3.org/1999/xlink" xlink:href="zookeys-943-001-g008.jpg" position="float" orientation="portrait" xlink:type="simple" id="oo_423562.jpg"><uri content-type="original_file" xlink:type="simple">https://binary.pensoft.net/fig/423562</uri></graphic></fig></tp:treatment-sec><ref-list><ref id="B9"><mixed-citation xmlns:xlink="http://www.w3.org/1999/xlink" xlink:type="simple"><person-group><name name-style="western"><surname>Castiglioni</surname><given-names>DS</given-names></name><name name-style="western"><surname>Negreiros-Fransozo</surname><given-names>ML</given-names></name></person-group> (<year>2004</year>) <article-title>Comparative analysis of the relative growth of <italic><tp:taxon-name><tp:taxon-name-part taxon-name-part-type="genus">Uca</tp:taxon-name-part> <tp:taxon-name-part taxon-name-part-type="species">rapax</tp:taxon-name-part></tp:taxon-name></italic> (Smith, 1870) (<tp:taxon-name><tp:taxon-name-part taxon-name-part-type="subphylum">Crustacea</tp:taxon-name-part></tp:taxon-name><tp:taxon-name><tp:taxon-name-part taxon-name-part-type="family">Ocypodidae</tp:taxon-name-part></tp:taxon-name>) from two mangroves in São Paulo Brazil.</article-title><source>Revista Brasileira de Zoologia</source><volume>21</volume>(<issue>1</issue>): <fpage>137</fpage>–<lpage>144</lpage>. <ext-link xlink:type="simple" ext-link-type="doi" xlink:href="10.1590/S0101-81752004000100023">https://doi.org/10.1590/S0101-81752004000100023</ext-link></mixed-citation></ref><ref id="B18"><mixed-citation xmlns:xlink="http://www.w3.org/1999/xlink" xlink:type="simple"><person-group><name name-style="western"><surname>Koch</surname><given-names>V</given-names></name><name name-style="western"><surname>Wolff</surname><given-names>M</given-names></name><name name-style="western"><surname>Diele</surname><given-names>K</given-names></name></person-group> (<year>2005</year>) <article-title>Comparative population dynamics of four fiddler crabs (<tp:taxon-name><tp:taxon-name-part taxon-name-part-type="family">Ocypodidae</tp:taxon-name-part></tp:taxon-name> genus <italic><tp:taxon-name><tp:taxon-name-part taxon-name-part-type="genus">Uca</tp:taxon-name-part></tp:taxon-name></italic>) from a north Brazilian mangrove ecosystem.</article-title><source>Marine Ecology Progress Series</source><volume>291</volume>: <fpage>177</fpage>–<lpage>188</lpage>. <ext-link xlink:type="simple" ext-link-type="doi" xlink:href="10.3354/meps291177">https://doi.org/10.3354/meps291177</ext-link></mixed-citation></ref><ref id="B10"><mixed-citation xmlns:xlink="http://www.w3.org/1999/xlink" xlink:type="simple"><person-group><name name-style="western"><surname>Castiglioni</surname><given-names>DS</given-names></name><name name-style="western"><surname>Negreiros-Fransozo</surname><given-names>ML</given-names></name></person-group> (<year>2006</year>) <article-title>Ciclo reprodutivo do caranguejo violinista <italic><tp:taxon-name><tp:taxon-name-part taxon-name-part-type="genus">Uca</tp:taxon-name-part> <tp:taxon-name-part taxon-name-part-type="species">rapax</tp:taxon-name-part></tp:taxon-name></italic> (Smith, 1870) (<tp:taxon-name><tp:taxon-name-part taxon-name-part-type="subphylum">Crustacea</tp:taxon-name-part></tp:taxon-name><tp:taxon-name><tp:taxon-name-part taxon-name-part-type="family">Ocypodidae</tp:taxon-name-part></tp:taxon-name>), habitante de um estuário degradado em Paraty, Rio de Janeiro, Brasil.</article-title><source>Revista Brasileira de Zoologia</source><volume>23</volume>(<issue>2</issue>): <fpage>331</fpage>–<lpage>339</lpage>. <ext-link xlink:type="simple" ext-link-type="doi" xlink:href="10.1590/S0101-81752006000200004">https://doi.org/10.1590/S0101-81752006000200004</ext-link></mixed-citation></ref><ref id="B13"><mixed-citation xmlns:xlink="http://www.w3.org/1999/xlink" xlink:type="simple"><person-group><name name-style="western"><surname>Costa</surname><given-names>T</given-names></name><name name-style="western"><surname>Soares-Gomes</surname><given-names>A</given-names></name></person-group> (<year>2009</year>) <article-title>Population structure and reproductive biology of <italic><tp:taxon-name><tp:taxon-name-part taxon-name-part-type="genus">Uca</tp:taxon-name-part> <tp:taxon-name-part taxon-name-part-type="species">rapax</tp:taxon-name-part></tp:taxon-name></italic> (<tp:taxon-name><tp:taxon-name-part taxon-name-part-type="order">Decapoda</tp:taxon-name-part></tp:taxon-name>: <tp:taxon-name><tp:taxon-name-part taxon-name-part-type="family">Ocypodidae</tp:taxon-name-part></tp:taxon-name>) in a tropical coastal lagoon, southeast Brazil.</article-title><source>Zoologia</source><volume>26</volume>(<issue>4</issue>): <fpage>647</fpage>–<lpage>657</lpage>. <ext-link xlink:type="simple" ext-link-type="doi" xlink:href="10.1590/S1984-46702009000400009">https://doi.org/10.1590/S1984-46702009000400009</ext-link></mixed-citation></ref><ref id="B33"><mixed-citation xmlns:xlink="http://www.w3.org/1999/xlink" xlink:type="simple"><person-group><name name-style="western"><surname>Thurman</surname><given-names>CL</given-names></name><name name-style="western"><surname>Faria</surname><given-names>SC</given-names></name><name name-style="western"><surname>McNamara</surname><given-names>JC</given-names></name></person-group> (<year>2013</year>) The distribution of fiddler crabs (<italic><tp:taxon-name><tp:taxon-name-part taxon-name-part-type="genus">Uca</tp:taxon-name-part></tp:taxon-name></italic>) along the coast of Brazil: implications for biogeography of the western Atlantic coast. Marine Biodiversity Records 6: e1. <ext-link xlink:type="simple" ext-link-type="doi" xlink:href="10.1017/S1755267212000942">https://doi.org/10.1017/S1755267212000942</ext-link></mixed-citation></ref></ref-list></tp:taxon-treatment>
