# Supplementary material for: An illustrated key to the fiddler crabs (Crustacea, Decapoda, Ocypodidae) from the Atlantic coast of Brazil
Source: Zookeys. 2020 Jun 22;943:1–20. doi: 10.3897/zookeys.943.52773 (PMC7324410; doi:10.3897/zookeys.943.52773)
Supplement: XML Treatment for Minuca victoriana [file zookeys.943.52773-treatment4.xml]

<!DOCTYPE tp:taxon-treatment
  PUBLIC "-//TaxonX//DTD Taxonomic Treatment Publishing DTD v0 20100105//EN" "tax-treatment-NSO.dtd">
<tp:taxon-treatment xmlns:tp="http://www.plazi.org/taxpub"><tp:treatment-meta><kwd-group><label>Taxon classification</label><kwd><named-content xmlns:xlink="http://www.w3.org/1999/xlink" content-type="kingdom">Animalia</named-content></kwd><kwd><named-content xmlns:xlink="http://www.w3.org/1999/xlink" content-type="order">Decapoda</named-content></kwd><kwd><named-content xmlns:xlink="http://www.w3.org/1999/xlink" content-type="family">Ocypodidae</named-content></kwd></kwd-group><mixed-citation publication-type="journal"><person-group><name><surname>Masunari</surname><given-names>Setuko</given-names></name><name><surname>Martins</surname><given-names>Salise Brandt</given-names></name><name><surname>Anacleto</surname><given-names>André Fernando Miyadi</given-names></name></person-group><article-title>An illustrated key to the fiddler crabs (<tp:taxon-name><tp:taxon-name-part taxon-name-part-type="subphylum">Crustacea</tp:taxon-name-part></tp:taxon-name>, <tp:taxon-name><tp:taxon-name-part taxon-name-part-type="order">Decapoda</tp:taxon-name-part></tp:taxon-name>, <tp:taxon-name><tp:taxon-name-part taxon-name-part-type="family">Ocypodidae</tp:taxon-name-part></tp:taxon-name>) from the Atlantic coast of Brazil</article-title><source>Zookeys</source><day>22</day><month>6</month><year>2020</year><volume>943</volume><fpage>1</fpage><lpage>20</lpage><pub-id pub-id-type="doi">10.3897/zookeys.943.52773</pub-id></mixed-citation></tp:treatment-meta><tp:nomenclature><tp:taxon-name><object-id xmlns:xlink="http://www.w3.org/1999/xlink" content-type="arpha" xlink:type="simple">D96748F5-438C-549B-BA8B-8EB93D9CE32F</object-id>
              <tp:taxon-name-part taxon-name-part-type="genus" reg="Minuca">Minuca</tp:taxon-name-part>
              <tp:taxon-name-part taxon-name-part-type="species" reg="victoriana">victoriana</tp:taxon-name-part>
            </tp:taxon-name><tp:taxon-authority>(von Hagen, 1987)</tp:taxon-authority><xref ref-type="fig" rid="F5">Figure 5A–C</xref></tp:nomenclature><tp:treatment-sec sec-type="description" id="SECID0EBDBG"><title>Recognition characters.</title><p>Carapace pentagonal moderately arched and provided with few tubercles on the surface of antero-lateral corners and on mesogastric area (Fig. <xref ref-type="fig" rid="F5">5A</xref>). Dorso-lateral margins well marked and strongly convergent posteriorly; major and minor pairs of postero-lateral striae clearly visible (Fig. <xref ref-type="fig" rid="F5">5B</xref>). The discrete pile on the carapace described by <xref ref-type="bibr" rid="B35">von Hagen (1987)</xref> was not observed in the specimens examined in the present study. Front triangular and moderately large making up ca. 22 % of front-orbital breath (Fig. <xref ref-type="fig" rid="F5">5A</xref>, seta). Male major claw with manus covered with tubercles and provided with strong groove on dorsal margin filled with pile; fingers thick and slightly flattened; dactyl ca. 1.8 times longer than manus; pollex and dactyl strongly curved forming a large gap; a short and straight depression filled with pile at the base of pollex (Fig. <xref ref-type="fig" rid="F5">5C</xref>, seta). Scant pile on dorsal surface of carpus and manus of the first three pair of ambulatory legs. Male abdomen somites not fused. Medium-sized species and one of the smallest in the genus; males’ carapace width (<abbrev xmlns:xlink="http://www.w3.org/1999/xlink" xlink:title="carapace width" id="ABBRID0E2DBG" xlink:type="simple">CW</abbrev>) up to 19.1 mm in a population from Vitória, Espírito Santo state, southeastern Brazil (<xref ref-type="bibr" rid="B35">von Hagen 1987</xref>).</p></tp:treatment-sec><tp:treatment-sec sec-type="notes" id="SECID0EDEBG"><title>Biological notes.</title><p>Although with a wide geographical distribution, the species forms sparse populations constituted by small individuals in impacted mangroves of southeastern Brazil (<xref ref-type="bibr" rid="B3">Bedê et al. 2008</xref>). In tropical mangroves, these crabs form relatively dense populations, reaching larger <abbrev xmlns:xlink="http://www.w3.org/1999/xlink" xlink:title="carapace width" id="ABBRID0ENEBG" xlink:type="simple">CW</abbrev> than in southern population and preferring muddy substrates. The recruitment of juveniles occurs continuously; however, the reproductive period of the species is still unknown (<xref ref-type="bibr" rid="B8">Castiglioni et al. 2010</xref>).</p></tp:treatment-sec><tp:treatment-sec sec-type="remarks" id="SECID0EVEBG"><title>Remarks.</title><p>The easiest way to recognize this species is to examine the presence of a short and straight depression filled with a pile at the pollex base in the male major claw (Fig. <xref ref-type="fig" rid="F5">5C</xref>, seta). This character is unique among Brazilian fiddler crabs. Otherwise, the general shape of carapace of <italic><tp:taxon-name><tp:taxon-name-part taxon-name-part-type="genus" reg="Minuca">M.</tp:taxon-name-part> <tp:taxon-name-part taxon-name-part-type="species" reg="victoriana">victoriana</tp:taxon-name-part></tp:taxon-name></italic> is similar to <italic><tp:taxon-name><tp:taxon-name-part taxon-name-part-type="genus" reg="Minuca">M.</tp:taxon-name-part> <tp:taxon-name-part taxon-name-part-type="species" reg="rapax">rapax</tp:taxon-name-part></tp:taxon-name></italic>, <italic><tp:taxon-name><tp:taxon-name-part taxon-name-part-type="genus" reg="Minuca">M.</tp:taxon-name-part> <tp:taxon-name-part taxon-name-part-type="species" reg="burgersi">burgersi</tp:taxon-name-part></tp:taxon-name></italic> and <italic><tp:taxon-name><tp:taxon-name-part taxon-name-part-type="genus" reg="Minuca">M.</tp:taxon-name-part> <tp:taxon-name-part taxon-name-part-type="species" reg="mordax">mordax</tp:taxon-name-part></tp:taxon-name></italic>.</p></tp:treatment-sec><tp:treatment-sec><!--Section generated to contain objects referenced in tp:taxon-treatment.--><fig id="F5" position="float" orientation="portrait"><object-id xmlns:xlink="http://www.w3.org/1999/xlink" content-type="doi" xlink:type="simple">10.3897/zookeys.943.52773.figure5</object-id><object-id xmlns:xlink="http://www.w3.org/1999/xlink" content-type="arpha" xlink:type="simple">1BF73627-0FCF-58A3-B54D-FD82ACA4D24C</object-id><label>Figure 5.</label><caption><p><italic><tp:taxon-name><tp:taxon-name-part taxon-name-part-type="genus" reg="Minuca">Minuca</tp:taxon-name-part> <tp:taxon-name-part taxon-name-part-type="species" reg="victoriana">victoriana</tp:taxon-name-part></tp:taxon-name></italic>. <bold>A</bold> carapace with moderately large front, frontal view <bold>B</bold> carapace with two pairs of postero-lateral striae, dorsal view <bold>C</bold> male major claw with a short depression at the base of pollex (seta), frontal view.</p></caption><graphic xmlns:xlink="http://www.w3.org/1999/xlink" xlink:href="zookeys-943-001-g005.jpg" position="float" orientation="portrait" xlink:type="simple" id="oo_423559.jpg"><uri content-type="original_file" xlink:type="simple">https://binary.pensoft.net/fig/423559</uri></graphic></fig></tp:treatment-sec><ref-list><ref id="B35"><mixed-citation xmlns:xlink="http://www.w3.org/1999/xlink" xlink:type="simple"><person-group><name name-style="western"><surname>von Hagen</surname><given-names>H-O</given-names></name></person-group> (<year>1987</year>) <article-title>Morphologie und Winkbalz einer neuen <italic><tp:taxon-name><tp:taxon-name-part taxon-name-part-type="genus">Uca</tp:taxon-name-part></tp:taxon-name></italic>-Art (<tp:taxon-name><tp:taxon-name-part taxon-name-part-type="subphylum">Crustacea</tp:taxon-name-part></tp:taxon-name>, <tp:taxon-name><tp:taxon-name-part taxon-name-part-type="infraorder">Brachyura</tp:taxon-name-part></tp:taxon-name>) aus dem Staat Espírito Santo (Brasilien).</article-title><source>Mitteilungen aus den Hamburgischen Zoologischen Museum und Institut</source><volume>84</volume>: <fpage>81</fpage>–<lpage>94</lpage>.</mixed-citation></ref><ref id="B3"><mixed-citation xmlns:xlink="http://www.w3.org/1999/xlink" xlink:type="simple"><person-group><name name-style="western"><surname>Bedê</surname><given-names>LM</given-names></name><name name-style="western"><surname>Oshiro</surname><given-names>LMY</given-names></name><name name-style="western"><surname>Mendes</surname><given-names>LMD</given-names></name><name name-style="western"><surname>Silva</surname><given-names>AA</given-names></name></person-group> (<year>2008</year>) <article-title>Comparação da estrutura populacional das espécies de <italic><tp:taxon-name><tp:taxon-name-part taxon-name-part-type="genus">Uca</tp:taxon-name-part></tp:taxon-name></italic> (<tp:taxon-name><tp:taxon-name-part taxon-name-part-type="subphylum">Crustacea</tp:taxon-name-part></tp:taxon-name>: <tp:taxon-name><tp:taxon-name-part taxon-name-part-type="order">Decapoda</tp:taxon-name-part></tp:taxon-name>: <tp:taxon-name><tp:taxon-name-part taxon-name-part-type="family">Ocypodidae</tp:taxon-name-part></tp:taxon-name>) no Manguezal de Itacuruçá, Rio de Janeiro, Brasil.</article-title><source>Revista Brasileira de Zoologia</source><volume>25</volume>(<issue>4</issue>): <fpage>601</fpage>–<lpage>607</lpage>. <ext-link xlink:type="simple" ext-link-type="doi" xlink:href="10.1590/S0101-81752008000400004">https://doi.org/10.1590/S0101-81752008000400004</ext-link></mixed-citation></ref><ref id="B8"><mixed-citation xmlns:xlink="http://www.w3.org/1999/xlink" xlink:type="simple"><person-group><name name-style="western"><surname>Castiglioni</surname><given-names>DS</given-names></name><name name-style="western"><surname>Almeida</surname><given-names>A</given-names></name><name name-style="western"><surname>Bezerra</surname><given-names>L</given-names></name></person-group> (<year>2010</year>) More common than reported: range extension, size-frequency and sex-ratio of <tp:taxon-name><tp:taxon-name-part taxon-name-part-type="genus">Uca</tp:taxon-name-part> (<tp:taxon-name-part taxon-name-part-type="subgenus">Minuca</tp:taxon-name-part>) <tp:taxon-name-part taxon-name-part-type="species">victoriana</tp:taxon-name-part></tp:taxon-name> (<tp:taxon-name><tp:taxon-name-part taxon-name-part-type="subphylum">Crustacea</tp:taxon-name-part></tp:taxon-name>: <tp:taxon-name><tp:taxon-name-part taxon-name-part-type="family">Ocypodidae</tp:taxon-name-part></tp:taxon-name>) in tropical mangroves, Brazil. Marine Biodiversity Records 3: e94. <ext-link xlink:type="simple" ext-link-type="doi" xlink:href="10.1017/S1755267210000874">https://doi.org/10.1017/S1755267210000874</ext-link></mixed-citation></ref></ref-list></tp:taxon-treatment>
