# Supplementary material for: An illustrated key to the fiddler crabs (Crustacea, Decapoda, Ocypodidae) from the Atlantic coast of Brazil
Source: Zookeys. 2020 Jun 22;943:1–20. doi: 10.3897/zookeys.943.52773 (PMC7324410; doi:10.3897/zookeys.943.52773)
Supplement: XML Treatment for Minuca vocator [file zookeys.943.52773-treatment5.xml]

<!DOCTYPE tp:taxon-treatment
  PUBLIC "-//TaxonX//DTD Taxonomic Treatment Publishing DTD v0 20100105//EN" "tax-treatment-NSO.dtd">
<tp:taxon-treatment xmlns:tp="http://www.plazi.org/taxpub"><tp:treatment-meta><kwd-group><label>Taxon classification</label><kwd><named-content xmlns:xlink="http://www.w3.org/1999/xlink" content-type="kingdom">Animalia</named-content></kwd><kwd><named-content xmlns:xlink="http://www.w3.org/1999/xlink" content-type="order">Decapoda</named-content></kwd><kwd><named-content xmlns:xlink="http://www.w3.org/1999/xlink" content-type="family">Ocypodidae</named-content></kwd></kwd-group><mixed-citation publication-type="journal"><person-group><name><surname>Masunari</surname><given-names>Setuko</given-names></name><name><surname>Martins</surname><given-names>Salise Brandt</given-names></name><name><surname>Anacleto</surname><given-names>André Fernando Miyadi</given-names></name></person-group><article-title>An illustrated key to the fiddler crabs (<tp:taxon-name><tp:taxon-name-part taxon-name-part-type="subphylum">Crustacea</tp:taxon-name-part></tp:taxon-name>, <tp:taxon-name><tp:taxon-name-part taxon-name-part-type="order">Decapoda</tp:taxon-name-part></tp:taxon-name>, <tp:taxon-name><tp:taxon-name-part taxon-name-part-type="family">Ocypodidae</tp:taxon-name-part></tp:taxon-name>) from the Atlantic coast of Brazil</article-title><source>Zookeys</source><day>22</day><month>6</month><year>2020</year><volume>943</volume><fpage>1</fpage><lpage>20</lpage><pub-id pub-id-type="doi">10.3897/zookeys.943.52773</pub-id></mixed-citation></tp:treatment-meta><tp:nomenclature><tp:taxon-name><object-id xmlns:xlink="http://www.w3.org/1999/xlink" content-type="arpha" xlink:type="simple">052BCA91-C9E4-5E05-9DEE-3EAFBD45B52B</object-id>
              <tp:taxon-name-part taxon-name-part-type="genus" reg="Minuca">Minuca</tp:taxon-name-part>
              <tp:taxon-name-part taxon-name-part-type="species" reg="vocator">vocator</tp:taxon-name-part>
            </tp:taxon-name><tp:taxon-authority>(Herbst, 1804)</tp:taxon-authority><xref ref-type="fig" rid="F3">Figure 3A, B</xref></tp:nomenclature><tp:treatment-sec sec-type="description" id="SECID0E3HBG"><title>Recognition characters.</title><p>Carapace pentagonal moderately arched; profuse pile on dorsal surface forming a characteristic pattern mostly on hepatic and branchial regions (Fig. <xref ref-type="fig" rid="F3">3A</xref>). Dorso-lateral margins well marked even covered by pile, and strongly convergent posteriorly; major and minor pairs of postero-lateral striae clearly visible (Fig. <xref ref-type="fig" rid="F3">3A</xref>, setae). Front triangular and very wide measuring from 36% to 38% of the front-orbital breadth. Male major claw with manus covered with small tubercles dorsally and frontally and provided with a strong groove on dorsal margin usually filled with dirt; fingers thick and slightly flattened, and a little longer than manus; pollex and dactyl slightly curved forming a gap as wide as the fingers in their base. Exuberant piles on dorsal surface of merus, carpus and manus of all ambulatory legs; these piles can extend to ventral side of manus (Fig. <xref ref-type="fig" rid="F3">3B</xref>). Male abdomen somites never fused. Medium-sized crabs, males with <abbrev xmlns:xlink="http://www.w3.org/1999/xlink" xlink:title="carapace width" id="ABBRID0EOIBG" xlink:type="simple">CW</abbrev> up to 27.0 mm in a population from Itamambuca mangrove, Ubatuba, southeastern Brazil (<xref ref-type="bibr" rid="B12">Colpo and Negreiros-Fransozo 2004</xref>).</p></tp:treatment-sec><tp:treatment-sec sec-type="notes" id="SECID0EWIBG"><title>Biological notes.</title><p>The species forms one of the densest populations composed by large crabs, and its reproductive period coincides with the rainy period in northern Brazil (<xref ref-type="bibr" rid="B18">Koch et al. 2005</xref>). The southeast populations, however, have continuous reproduction (<xref ref-type="bibr" rid="B11">Colpo and Negreiros-Fransozo 2003</xref>). On the other hand, in impacted mangroves of southeastern Brazil, populations are not dense and crabs are smaller than in other populations (<xref ref-type="bibr" rid="B3">Bedê et al. 2008</xref>). The species prefers muddy substrates (<xref ref-type="bibr" rid="B11">Colpo and Negreiros-Fransozo 2003</xref>; <xref ref-type="bibr" rid="B33">Thurman et al. 2013</xref>). Large and well-constructed chimneys at the entrance of burrows were observed in a population from Venezuela, but there is no record of this ornamentation in any other population including those from Brazilian coast (<xref ref-type="bibr" rid="B15">Crane 1975</xref>).</p></tp:treatment-sec><tp:treatment-sec sec-type="remarks" id="SECID0EUJBG"><title>Remarks.</title><p>Characteristic pubescence pattern on the carapace and dense piles on dorsal surface of ambulatory legs are the best diagnostic characters for distinguishing it from other <italic><tp:taxon-name><tp:taxon-name-part taxon-name-part-type="genus" reg="Minuca">Minuca</tp:taxon-name-part></tp:taxon-name></italic> species recorded in Brazil. Another Brazilian fiddler crab that has an exuberant pile on the carapace surface is <italic><tp:taxon-name><tp:taxon-name-part taxon-name-part-type="genus" reg="Leptuca">Leptuca</tp:taxon-name-part> <tp:taxon-name-part taxon-name-part-type="species" reg="thayeri">thayeri</tp:taxon-name-part></tp:taxon-name></italic>, easily distinguishable from <italic><tp:taxon-name><tp:taxon-name-part taxon-name-part-type="genus" reg="Minuca">M.</tp:taxon-name-part> <tp:taxon-name-part taxon-name-part-type="species" reg="vocator">vocator</tp:taxon-name-part></tp:taxon-name></italic> by a very narrow front of the former species (compare Figs <xref ref-type="fig" rid="F2">2C</xref> and <xref ref-type="fig" rid="F3">3A</xref>). Although <xref ref-type="bibr" rid="B25">Melo (1996)</xref> considered Santa Catarina State as the southernmost limit of the geographic distribution of the species, currently the species has been reported only in the states from Amapá to São Paulo (Table <xref ref-type="table" rid="T1">1</xref>).</p></tp:treatment-sec><tp:treatment-sec><!--Section generated to contain objects referenced in tp:taxon-treatment.--><fig id="F3" position="float" orientation="portrait"><object-id xmlns:xlink="http://www.w3.org/1999/xlink" content-type="doi" xlink:type="simple">10.3897/zookeys.943.52773.figure3</object-id><object-id xmlns:xlink="http://www.w3.org/1999/xlink" content-type="arpha" xlink:type="simple">C0029CDC-63E2-5BE4-8400-CC98401C68D7</object-id><label>Figure 3.</label><caption><p><italic><tp:taxon-name><tp:taxon-name-part taxon-name-part-type="genus" reg="Minuca">Minuca</tp:taxon-name-part> <tp:taxon-name-part taxon-name-part-type="species" reg="vocator">vocator</tp:taxon-name-part></tp:taxon-name></italic>. <bold>A</bold> carapace with pile forming a typical pattern, dorsal view <bold>B</bold> third ambulatory leg with pile on dorsal surface of all segments except dactylus (setae), posterior view.</p></caption><graphic xmlns:xlink="http://www.w3.org/1999/xlink" xlink:href="zookeys-943-001-g003.jpg" position="float" orientation="portrait" xlink:type="simple" id="oo_423557.jpg"><uri content-type="original_file" xlink:type="simple">https://binary.pensoft.net/fig/423557</uri></graphic></fig><fig id="F2" position="float" orientation="portrait"><object-id xmlns:xlink="http://www.w3.org/1999/xlink" content-type="doi" xlink:type="simple">10.3897/zookeys.943.52773.figure2</object-id><object-id xmlns:xlink="http://www.w3.org/1999/xlink" content-type="arpha" xlink:type="simple">46CFE7EF-D25B-5992-8CB0-43370D6DDC43</object-id><label>Figure 2.</label><caption><p><italic><tp:taxon-name><tp:taxon-name-part taxon-name-part-type="genus" reg="Uca">Uca</tp:taxon-name-part> <tp:taxon-name-part taxon-name-part-type="species" reg="maracoani">maracoani</tp:taxon-name-part></tp:taxon-name></italic>. <bold>A</bold> carapace with bare surface, dorsal view <bold>B</bold> male major claw with flat fingers, frontal view. <italic><tp:taxon-name><tp:taxon-name-part taxon-name-part-type="genus" reg="Leptuca">Leptuca</tp:taxon-name-part> <tp:taxon-name-part taxon-name-part-type="species" reg="thayeri">thayeri</tp:taxon-name-part></tp:taxon-name></italic><bold>C</bold> carapace mostly covered with pile (seta) <bold>D</bold> male major claw with cylindrical fingers, frontal view.</p></caption><graphic xmlns:xlink="http://www.w3.org/1999/xlink" xlink:href="zookeys-943-001-g002.jpg" position="float" orientation="portrait" xlink:type="simple" id="oo_423556.jpg"><uri content-type="original_file" xlink:type="simple">https://binary.pensoft.net/fig/423556</uri></graphic></fig><table-wrap id="T1" position="float" orientation="portrait"><label>Table 1.</label><caption><p>Geographic distribution of the fiddler crab species along the Atlantic coast of Brazil. The states were organized by increasing southern latitudes (from left to right), except Amapá that is located northern to Equator. Abbreviations: <abbrev xmlns:xlink="http://www.w3.org/1999/xlink" xlink:title="Alagoas" id="ABBRID0EEEAC" xlink:type="simple">AL</abbrev> = Alagoas, <abbrev xmlns:xlink="http://www.w3.org/1999/xlink" xlink:title="Amapá" id="ABBRID0EIEAC" xlink:type="simple">AP</abbrev> = Amapá, <abbrev xmlns:xlink="http://www.w3.org/1999/xlink" xlink:title="Bahia" id="ABBRID0EMEAC" xlink:type="simple">BA</abbrev> = Bahia, <abbrev xmlns:xlink="http://www.w3.org/1999/xlink" xlink:title="Ceará" id="ABBRID0EQEAC" xlink:type="simple">CE</abbrev> = Ceará, <abbrev xmlns:xlink="http://www.w3.org/1999/xlink" xlink:title="Espírito Santo" id="ABBRID0EUEAC" xlink:type="simple">ES</abbrev> = Espírito Santo, <abbrev xmlns:xlink="http://www.w3.org/1999/xlink" xlink:title="Maranhão" id="ABBRID0EYEAC" xlink:type="simple">MA</abbrev> = Maranhão, <abbrev xmlns:xlink="http://www.w3.org/1999/xlink" xlink:title="Pará" id="ABBRID0E3EAC" xlink:type="simple">PA</abbrev> = Pará, <abbrev xmlns:xlink="http://www.w3.org/1999/xlink" xlink:title="Paraíba" id="ABBRID0EAFAC" xlink:type="simple">PB</abbrev> = Paraíba, <abbrev xmlns:xlink="http://www.w3.org/1999/xlink" xlink:title="Pernambuco" id="ABBRID0EEFAC" xlink:type="simple">PE</abbrev> = Pernambuco, <abbrev xmlns:xlink="http://www.w3.org/1999/xlink" xlink:title="Piauí" id="ABBRID0EIFAC" xlink:type="simple">PI</abbrev> = Piauí, <abbrev xmlns:xlink="http://www.w3.org/1999/xlink" xlink:title="Paraná" id="ABBRID0EMFAC" xlink:type="simple">PR</abbrev> = Paraná, <abbrev xmlns:xlink="http://www.w3.org/1999/xlink" xlink:title="Rio de Janeiro" id="ABBRID0EQFAC" xlink:type="simple">RJ</abbrev> = Rio de Janeiro, <abbrev xmlns:xlink="http://www.w3.org/1999/xlink" xlink:title="Rio Grande do Norte" id="ABBRID0EUFAC" xlink:type="simple">RN</abbrev> = Rio Grande do Norte, <abbrev xmlns:xlink="http://www.w3.org/1999/xlink" xlink:title="Rio Grande do Sul" id="ABBRID0EYFAC" xlink:type="simple">RS</abbrev> = Rio Grande do Sul, <abbrev xmlns:xlink="http://www.w3.org/1999/xlink" xlink:title="Santa Catarina" id="ABBRID0E3FAC" xlink:type="simple">SC</abbrev> = Santa Catarina, <abbrev xmlns:xlink="http://www.w3.org/1999/xlink" xlink:title="Sergipe" id="ABBRID0EAGAC" xlink:type="simple">SE</abbrev> = Sergipe, <abbrev xmlns:xlink="http://www.w3.org/1999/xlink" xlink:title="São Paulo" id="ABBRID0EEGAC" xlink:type="simple">SP</abbrev> = . Black circle = occurrence recorded; white circle = probable occurrence but not officially recorded; black square = presence of mangrove.</p></caption><table id="TID0EWDBG" rules="all"><tbody><tr><td rowspan="1" colspan="1">
                <bold>States of Brazil</bold>
              </td><td rowspan="1" colspan="1">
                <bold><abbrev xmlns:xlink="http://www.w3.org/1999/xlink" xlink:title="Amapá" id="ABBRID0EYGAC" xlink:type="simple">AP</abbrev></bold>
              </td><td rowspan="12" colspan="1">
                <bold>Equator</bold>
              </td><td rowspan="1" colspan="1">
                <bold><abbrev xmlns:xlink="http://www.w3.org/1999/xlink" xlink:title="Pará" id="ABBRID0EHHAC" xlink:type="simple">PA</abbrev></bold>
              </td><td rowspan="1" colspan="1">
                <bold><abbrev xmlns:xlink="http://www.w3.org/1999/xlink" xlink:title="Maranhão" id="ABBRID0EQHAC" xlink:type="simple">MA</abbrev></bold>
              </td><td rowspan="1" colspan="1">
                <bold><abbrev xmlns:xlink="http://www.w3.org/1999/xlink" xlink:title="Piauí" id="ABBRID0EZHAC" xlink:type="simple">PI</abbrev></bold>
              </td><td rowspan="1" colspan="1">
                <bold><abbrev xmlns:xlink="http://www.w3.org/1999/xlink" xlink:title="Ceará" id="ABBRID0ECIAC" xlink:type="simple">CE</abbrev></bold>
              </td><td rowspan="1" colspan="1">
                <bold><abbrev xmlns:xlink="http://www.w3.org/1999/xlink" xlink:title="Rio Grande do Norte" id="ABBRID0ELIAC" xlink:type="simple">RN</abbrev></bold>
              </td><td rowspan="1" colspan="1">
                <bold><abbrev xmlns:xlink="http://www.w3.org/1999/xlink" xlink:title="Paraíba" id="ABBRID0EUIAC" xlink:type="simple">PB</abbrev></bold>
              </td><td rowspan="1" colspan="1">
                <bold><abbrev xmlns:xlink="http://www.w3.org/1999/xlink" xlink:title="Pernambuco" id="ABBRID0E4IAC" xlink:type="simple">PE</abbrev></bold>
              </td><td rowspan="1" colspan="1">
                <bold><abbrev xmlns:xlink="http://www.w3.org/1999/xlink" xlink:title="Alagoas" id="ABBRID0EGJAC" xlink:type="simple">AL</abbrev></bold>
              </td><td rowspan="1" colspan="1">
                <bold><abbrev xmlns:xlink="http://www.w3.org/1999/xlink" xlink:title="Sergipe" id="ABBRID0EPJAC" xlink:type="simple">SE</abbrev></bold>
              </td><td rowspan="1" colspan="1">
                <bold><abbrev xmlns:xlink="http://www.w3.org/1999/xlink" xlink:title="Bahia" id="ABBRID0EYJAC" xlink:type="simple">BA</abbrev></bold>
              </td><td rowspan="1" colspan="1">
                <bold><abbrev xmlns:xlink="http://www.w3.org/1999/xlink" xlink:title="Espírito Santo" id="ABBRID0EBKAC" xlink:type="simple">ES</abbrev></bold>
              </td><td rowspan="1" colspan="1">
                <bold><abbrev xmlns:xlink="http://www.w3.org/1999/xlink" xlink:title="Rio de Janeiro" id="ABBRID0EKKAC" xlink:type="simple">RJ</abbrev></bold>
              </td><td rowspan="12" colspan="1">
                <bold>Tropic of Capricorn</bold>
              </td><td rowspan="1" colspan="1">
                <bold><abbrev xmlns:xlink="http://www.w3.org/1999/xlink" xlink:title="São Paulo" id="ABBRID0EZKAC" xlink:type="simple">SP</abbrev></bold>
              </td><td rowspan="1" colspan="1">
                <bold><abbrev xmlns:xlink="http://www.w3.org/1999/xlink" xlink:title="Paraná" id="ABBRID0ECLAC" xlink:type="simple">PR</abbrev></bold>
              </td><td rowspan="1" colspan="1">
                <bold><abbrev xmlns:xlink="http://www.w3.org/1999/xlink" xlink:title="Santa Catarina" id="ABBRID0ELLAC" xlink:type="simple">SC</abbrev></bold>
              </td><td rowspan="1" colspan="1">
                <bold><abbrev xmlns:xlink="http://www.w3.org/1999/xlink" xlink:title="Rio Grande do Sul" id="ABBRID0EULAC" xlink:type="simple">RS</abbrev></bold>
              </td></tr><tr><td rowspan="1" colspan="1">Mangrove</td><td rowspan="1" colspan="1">■</td><td rowspan="1" colspan="1">■</td><td rowspan="1" colspan="1">■</td><td rowspan="1" colspan="1">■</td><td rowspan="1" colspan="1">■</td><td rowspan="1" colspan="1">■</td><td rowspan="1" colspan="1">■</td><td rowspan="1" colspan="1">■</td><td rowspan="1" colspan="1">■</td><td rowspan="1" colspan="1">■</td><td rowspan="1" colspan="1">■</td><td rowspan="1" colspan="1">■</td><td rowspan="1" colspan="1">■</td><td rowspan="1" colspan="1">■</td><td rowspan="1" colspan="1">■</td><td rowspan="1" colspan="1">■</td><td rowspan="1" colspan="1"/></tr><tr><td rowspan="1" colspan="1">
                <italic><tp:taxon-name><tp:taxon-name-part taxon-name-part-type="genus" reg="Minuca">Minuca</tp:taxon-name-part> <tp:taxon-name-part taxon-name-part-type="species" reg="mordax">mordax</tp:taxon-name-part></tp:taxon-name></italic>
              </td><td rowspan="1" colspan="1">•</td><td rowspan="1" colspan="1">•</td><td rowspan="1" colspan="1">•</td><td rowspan="1" colspan="1">○</td><td rowspan="1" colspan="1">•</td><td rowspan="1" colspan="1">•</td><td rowspan="1" colspan="1">○</td><td rowspan="1" colspan="1">•</td><td rowspan="1" colspan="1">•</td><td rowspan="1" colspan="1">•</td><td rowspan="1" colspan="1">•</td><td rowspan="1" colspan="1">•</td><td rowspan="1" colspan="1">•</td><td rowspan="1" colspan="1">•</td><td rowspan="1" colspan="1">•</td><td rowspan="1" colspan="1">•</td><td rowspan="1" colspan="1">•</td></tr><tr><td rowspan="1" colspan="1">
                <italic><tp:taxon-name><tp:taxon-name-part taxon-name-part-type="genus" reg="Minuca">Minuca</tp:taxon-name-part> <tp:taxon-name-part taxon-name-part-type="species" reg="rapax">rapax</tp:taxon-name-part></tp:taxon-name></italic>
              </td><td rowspan="1" colspan="1">•</td><td rowspan="1" colspan="1">•</td><td rowspan="1" colspan="1">•</td><td rowspan="1" colspan="1">•</td><td rowspan="1" colspan="1">•</td><td rowspan="1" colspan="1">•</td><td rowspan="1" colspan="1">•</td><td rowspan="1" colspan="1">•</td><td rowspan="1" colspan="1">•</td><td rowspan="1" colspan="1">•</td><td rowspan="1" colspan="1">•</td><td rowspan="1" colspan="1">•</td><td rowspan="1" colspan="1">•</td><td rowspan="1" colspan="1">•</td><td rowspan="1" colspan="1">•</td><td rowspan="1" colspan="1">•</td><td rowspan="1" colspan="1"/></tr><tr><td rowspan="1" colspan="1">
                <italic><tp:taxon-name><tp:taxon-name-part taxon-name-part-type="genus" reg="Uca">Uca</tp:taxon-name-part> <tp:taxon-name-part taxon-name-part-type="species" reg="maracoani">maracoani</tp:taxon-name-part></tp:taxon-name></italic>
              </td><td rowspan="1" colspan="1">•</td><td rowspan="1" colspan="1">•</td><td rowspan="1" colspan="1">•</td><td rowspan="1" colspan="1">○</td><td rowspan="1" colspan="1">•</td><td rowspan="1" colspan="1">•</td><td rowspan="1" colspan="1">•</td><td rowspan="1" colspan="1">•</td><td rowspan="1" colspan="1">•</td><td rowspan="1" colspan="1">•</td><td rowspan="1" colspan="1">•</td><td rowspan="1" colspan="1">•</td><td rowspan="1" colspan="1">•</td><td rowspan="1" colspan="1">•</td><td rowspan="1" colspan="1">•</td><td rowspan="1" colspan="1">•</td><td rowspan="1" colspan="1"/></tr><tr><td rowspan="1" colspan="1">
                <italic><tp:taxon-name><tp:taxon-name-part taxon-name-part-type="genus" reg="Leptuca">Leptuca</tp:taxon-name-part> <tp:taxon-name-part taxon-name-part-type="species" reg="leptodactyla">leptodactyla</tp:taxon-name-part></tp:taxon-name></italic>
              </td><td rowspan="1" colspan="1"/><td rowspan="1" colspan="1">•</td><td rowspan="1" colspan="1">•</td><td rowspan="1" colspan="1">•</td><td rowspan="1" colspan="1">•</td><td rowspan="1" colspan="1">•</td><td rowspan="1" colspan="1">•</td><td rowspan="1" colspan="1">•</td><td rowspan="1" colspan="1">•</td><td rowspan="1" colspan="1">•</td><td rowspan="1" colspan="1">•</td><td rowspan="1" colspan="1">•</td><td rowspan="1" colspan="1">•</td><td rowspan="1" colspan="1">•</td><td rowspan="1" colspan="1">•</td><td rowspan="1" colspan="1">•</td><td rowspan="1" colspan="1"/></tr><tr><td rowspan="1" colspan="1">
                <italic><tp:taxon-name><tp:taxon-name-part taxon-name-part-type="genus" reg="Leptuca">Leptuca</tp:taxon-name-part> <tp:taxon-name-part taxon-name-part-type="species" reg="thayeri">thayeri</tp:taxon-name-part></tp:taxon-name></italic>
              </td><td rowspan="1" colspan="1"/><td rowspan="1" colspan="1">•</td><td rowspan="1" colspan="1">•</td><td rowspan="1" colspan="1">○</td><td rowspan="1" colspan="1">•</td><td rowspan="1" colspan="1">•</td><td rowspan="1" colspan="1">•</td><td rowspan="1" colspan="1">•</td><td rowspan="1" colspan="1">•</td><td rowspan="1" colspan="1">•</td><td rowspan="1" colspan="1">•</td><td rowspan="1" colspan="1">•</td><td rowspan="1" colspan="1">•</td><td rowspan="1" colspan="1">•</td><td rowspan="1" colspan="1">•</td><td rowspan="1" colspan="1">•</td><td rowspan="1" colspan="1"/></tr><tr><td rowspan="1" colspan="1">
                <italic><tp:taxon-name><tp:taxon-name-part taxon-name-part-type="genus" reg="Minuca">Minuca</tp:taxon-name-part> <tp:taxon-name-part taxon-name-part-type="species" reg="burgersi">burgersi</tp:taxon-name-part></tp:taxon-name></italic>
              </td><td rowspan="1" colspan="1"/><td rowspan="1" colspan="1">•</td><td rowspan="1" colspan="1">•</td><td rowspan="1" colspan="1">○</td><td rowspan="1" colspan="1">•</td><td rowspan="1" colspan="1">•</td><td rowspan="1" colspan="1">•</td><td rowspan="1" colspan="1">•</td><td rowspan="1" colspan="1">•</td><td rowspan="1" colspan="1">•</td><td rowspan="1" colspan="1">•</td><td rowspan="1" colspan="1">•</td><td rowspan="1" colspan="1">•</td><td rowspan="1" colspan="1">•</td><td rowspan="1" colspan="1">•</td><td rowspan="1" colspan="1">•</td><td rowspan="1" colspan="1"/></tr><tr><td rowspan="1" colspan="1">
                <italic><tp:taxon-name><tp:taxon-name-part taxon-name-part-type="genus" reg="Minuca">Minuca</tp:taxon-name-part> <tp:taxon-name-part taxon-name-part-type="species" reg="vocator">vocator</tp:taxon-name-part></tp:taxon-name></italic>
              </td><td rowspan="1" colspan="1">•</td><td rowspan="1" colspan="1">•</td><td rowspan="1" colspan="1">•</td><td rowspan="1" colspan="1">○</td><td rowspan="1" colspan="1">•</td><td rowspan="1" colspan="1">○</td><td rowspan="1" colspan="1">•</td><td rowspan="1" colspan="1">•</td><td rowspan="1" colspan="1">•</td><td rowspan="1" colspan="1">•</td><td rowspan="1" colspan="1">•</td><td rowspan="1" colspan="1">○</td><td rowspan="1" colspan="1">•</td><td rowspan="1" colspan="1">•</td><td rowspan="1" colspan="1"/><td rowspan="1" colspan="1"/><td rowspan="1" colspan="1"/></tr><tr><td rowspan="1" colspan="1">
                <italic><tp:taxon-name><tp:taxon-name-part taxon-name-part-type="genus" reg="Leptuca">Leptuca</tp:taxon-name-part> <tp:taxon-name-part taxon-name-part-type="species" reg="cumulanta">cumulanta</tp:taxon-name-part></tp:taxon-name></italic>
              </td><td rowspan="1" colspan="1">•</td><td rowspan="1" colspan="1">•</td><td rowspan="1" colspan="1">•</td><td rowspan="1" colspan="1">○</td><td rowspan="1" colspan="1">•</td><td rowspan="1" colspan="1">•</td><td rowspan="1" colspan="1">•</td><td rowspan="1" colspan="1">•</td><td rowspan="1" colspan="1">•</td><td rowspan="1" colspan="1">•</td><td rowspan="1" colspan="1">•</td><td rowspan="1" colspan="1">○</td><td rowspan="1" colspan="1">•</td><td rowspan="1" colspan="1"/><td rowspan="1" colspan="1"/><td rowspan="1" colspan="1"/><td rowspan="1" colspan="1"/></tr><tr><td rowspan="1" colspan="1">
                <italic><tp:taxon-name><tp:taxon-name-part taxon-name-part-type="genus" reg="Minuca">Minuca</tp:taxon-name-part> <tp:taxon-name-part taxon-name-part-type="species" reg="victoriana">victoriana</tp:taxon-name-part></tp:taxon-name></italic>
              </td><td rowspan="1" colspan="1"/><td rowspan="1" colspan="1"/><td rowspan="1" colspan="1"/><td rowspan="1" colspan="1"/><td rowspan="1" colspan="1">•</td><td rowspan="1" colspan="1"/><td rowspan="1" colspan="1"/><td rowspan="1" colspan="1">•</td><td rowspan="1" colspan="1"/><td rowspan="1" colspan="1"/><td rowspan="1" colspan="1">•</td><td rowspan="1" colspan="1">•</td><td rowspan="1" colspan="1">•</td><td rowspan="1" colspan="1">•</td><td rowspan="1" colspan="1"/><td rowspan="1" colspan="1"/><td rowspan="1" colspan="1"/></tr><tr><td rowspan="1" colspan="1">
                <italic><tp:taxon-name><tp:taxon-name-part taxon-name-part-type="genus" reg="Leptuca">Leptuca</tp:taxon-name-part> <tp:taxon-name-part taxon-name-part-type="species" reg="uruguayensis">uruguayensis</tp:taxon-name-part></tp:taxon-name></italic>
              </td><td rowspan="1" colspan="1"/><td rowspan="1" colspan="1"/><td rowspan="1" colspan="1"/><td rowspan="1" colspan="1"/><td rowspan="1" colspan="1"/><td rowspan="1" colspan="1"/><td rowspan="1" colspan="1"/><td rowspan="1" colspan="1"/><td rowspan="1" colspan="1"/><td rowspan="1" colspan="1"/><td rowspan="1" colspan="1"/><td rowspan="1" colspan="1"/><td rowspan="1" colspan="1">•</td><td rowspan="1" colspan="1">•</td><td rowspan="1" colspan="1">•</td><td rowspan="1" colspan="1">•</td><td rowspan="1" colspan="1">•</td></tr></tbody></table></table-wrap></tp:treatment-sec><ref-list><ref id="B12"><mixed-citation xmlns:xlink="http://www.w3.org/1999/xlink" xlink:type="simple"><person-group><name name-style="western"><surname>Colpo</surname><given-names>KD</given-names></name><name name-style="western"><surname>Negreiros-Fransozo</surname><given-names>ML</given-names></name></person-group> (<year>2004</year>) <article-title>Comparison of the population structure of the fiddler crab <italic><tp:taxon-name><tp:taxon-name-part taxon-name-part-type="genus">Uca</tp:taxon-name-part> <tp:taxon-name-part taxon-name-part-type="species">vocator</tp:taxon-name-part></tp:taxon-name></italic> (Herbst, 1804) from three subtropical mangrove forests.</article-title><source>Scientia Marina</source><volume>68</volume>(<issue>1</issue>): <fpage>139</fpage>–<lpage>146</lpage>. <ext-link xlink:type="simple" ext-link-type="doi" xlink:href="10.3989/scimar.2004.68n1139">https://doi.org/10.3989/scimar.2004.68n1139</ext-link></mixed-citation></ref><ref id="B18"><mixed-citation xmlns:xlink="http://www.w3.org/1999/xlink" xlink:type="simple"><person-group><name name-style="western"><surname>Koch</surname><given-names>V</given-names></name><name name-style="western"><surname>Wolff</surname><given-names>M</given-names></name><name name-style="western"><surname>Diele</surname><given-names>K</given-names></name></person-group> (<year>2005</year>) <article-title>Comparative population dynamics of four fiddler crabs (<tp:taxon-name><tp:taxon-name-part taxon-name-part-type="family">Ocypodidae</tp:taxon-name-part></tp:taxon-name> genus <italic><tp:taxon-name><tp:taxon-name-part taxon-name-part-type="genus">Uca</tp:taxon-name-part></tp:taxon-name></italic>) from a north Brazilian mangrove ecosystem.</article-title><source>Marine Ecology Progress Series</source><volume>291</volume>: <fpage>177</fpage>–<lpage>188</lpage>. <ext-link xlink:type="simple" ext-link-type="doi" xlink:href="10.3354/meps291177">https://doi.org/10.3354/meps291177</ext-link></mixed-citation></ref><ref id="B11"><mixed-citation xmlns:xlink="http://www.w3.org/1999/xlink" xlink:type="simple"><person-group><name name-style="western"><surname>Colpo</surname><given-names>KD</given-names></name><name name-style="western"><surname>Negreiros-Fransozo</surname><given-names>ML</given-names></name></person-group> (<year>2003</year>) <article-title>Reproductive output of <italic><tp:taxon-name><tp:taxon-name-part taxon-name-part-type="genus">Uca</tp:taxon-name-part> <tp:taxon-name-part taxon-name-part-type="species">vocator</tp:taxon-name-part></tp:taxon-name></italic> (Herbst, 1804) (<tp:taxon-name><tp:taxon-name-part taxon-name-part-type="infraorder">Brachyura</tp:taxon-name-part></tp:taxon-name>, <tp:taxon-name><tp:taxon-name-part taxon-name-part-type="family">Ocypodidae</tp:taxon-name-part></tp:taxon-name>) from three subtropical mangroves in Brazil.</article-title><source>Crustaceana</source><volume>76</volume>(<issue>1</issue>): <fpage>1</fpage>–<lpage>11</lpage>. <ext-link xlink:type="simple" ext-link-type="doi" xlink:href="10.1163/156854003321672782">https://doi.org/10.1163/156854003321672782</ext-link></mixed-citation></ref><ref id="B3"><mixed-citation xmlns:xlink="http://www.w3.org/1999/xlink" xlink:type="simple"><person-group><name name-style="western"><surname>Bedê</surname><given-names>LM</given-names></name><name name-style="western"><surname>Oshiro</surname><given-names>LMY</given-names></name><name name-style="western"><surname>Mendes</surname><given-names>LMD</given-names></name><name name-style="western"><surname>Silva</surname><given-names>AA</given-names></name></person-group> (<year>2008</year>) <article-title>Comparação da estrutura populacional das espécies de <italic><tp:taxon-name><tp:taxon-name-part taxon-name-part-type="genus">Uca</tp:taxon-name-part></tp:taxon-name></italic> (<tp:taxon-name><tp:taxon-name-part taxon-name-part-type="subphylum">Crustacea</tp:taxon-name-part></tp:taxon-name>: <tp:taxon-name><tp:taxon-name-part taxon-name-part-type="order">Decapoda</tp:taxon-name-part></tp:taxon-name>: <tp:taxon-name><tp:taxon-name-part taxon-name-part-type="family">Ocypodidae</tp:taxon-name-part></tp:taxon-name>) no Manguezal de Itacuruçá, Rio de Janeiro, Brasil.</article-title><source>Revista Brasileira de Zoologia</source><volume>25</volume>(<issue>4</issue>): <fpage>601</fpage>–<lpage>607</lpage>. <ext-link xlink:type="simple" ext-link-type="doi" xlink:href="10.1590/S0101-81752008000400004">https://doi.org/10.1590/S0101-81752008000400004</ext-link></mixed-citation></ref><ref id="B33"><mixed-citation xmlns:xlink="http://www.w3.org/1999/xlink" xlink:type="simple"><person-group><name name-style="western"><surname>Thurman</surname><given-names>CL</given-names></name><name name-style="western"><surname>Faria</surname><given-names>SC</given-names></name><name name-style="western"><surname>McNamara</surname><given-names>JC</given-names></name></person-group> (<year>2013</year>) The distribution of fiddler crabs (<italic><tp:taxon-name><tp:taxon-name-part taxon-name-part-type="genus">Uca</tp:taxon-name-part></tp:taxon-name></italic>) along the coast of Brazil: implications for biogeography of the western Atlantic coast. Marine Biodiversity Records 6: e1. <ext-link xlink:type="simple" ext-link-type="doi" xlink:href="10.1017/S1755267212000942">https://doi.org/10.1017/S1755267212000942</ext-link></mixed-citation></ref><ref id="B15"><mixed-citation xmlns:xlink="http://www.w3.org/1999/xlink" xlink:type="simple"><person-group><name name-style="western"><surname>Crane</surname><given-names>J</given-names></name></person-group> (<year>1975</year>) <source>Fiddler crabs of the world <tp:taxon-name><tp:taxon-name-part taxon-name-part-type="family">Ocypodidae</tp:taxon-name-part></tp:taxon-name>: Genus <italic><tp:taxon-name><tp:taxon-name-part taxon-name-part-type="genus">Uca</tp:taxon-name-part></tp:taxon-name></italic></source>. <publisher-name>Princeton University Press</publisher-name>, <publisher-loc>Princeton</publisher-loc>, <size units="page">736 pp</size>.</mixed-citation></ref><ref id="B25"><mixed-citation xmlns:xlink="http://www.w3.org/1999/xlink" xlink:type="simple"><person-group><name name-style="western"><surname>Melo</surname><given-names>GAS</given-names></name></person-group> (<year>1996</year>) <source>Manual de identificação dos <tp:taxon-name><tp:taxon-name-part taxon-name-part-type="infraorder">Brachyura</tp:taxon-name-part></tp:taxon-name> (caranguejos e siris) do litoral Brasileiro.</source><publisher-name>Editora Plêiade</publisher-name>, <publisher-loc>São Paulo</publisher-loc>, <size units="page">603 pp</size>.</mixed-citation></ref></ref-list></tp:taxon-treatment>
