# Supplementary material for: An illustrated key to the fiddler crabs (Crustacea, Decapoda, Ocypodidae) from the Atlantic coast of Brazil
Source: Zookeys. 2020 Jun 22;943:1–20. doi: 10.3897/zookeys.943.52773 (PMC7324410; doi:10.3897/zookeys.943.52773)
Supplement: XML Treatment for Leptuca cumulanta [file zookeys.943.52773-treatment6.xml]

<!DOCTYPE tp:taxon-treatment
  PUBLIC "-//TaxonX//DTD Taxonomic Treatment Publishing DTD v0 20100105//EN" "tax-treatment-NSO.dtd">
<tp:taxon-treatment xmlns:tp="http://www.plazi.org/taxpub"><tp:treatment-meta><kwd-group><label>Taxon classification</label><kwd><named-content xmlns:xlink="http://www.w3.org/1999/xlink" content-type="kingdom">Animalia</named-content></kwd><kwd><named-content xmlns:xlink="http://www.w3.org/1999/xlink" content-type="order">Decapoda</named-content></kwd><kwd><named-content xmlns:xlink="http://www.w3.org/1999/xlink" content-type="family">Ocypodidae</named-content></kwd></kwd-group><mixed-citation publication-type="journal"><person-group><name><surname>Masunari</surname><given-names>Setuko</given-names></name><name><surname>Martins</surname><given-names>Salise Brandt</given-names></name><name><surname>Anacleto</surname><given-names>André Fernando Miyadi</given-names></name></person-group><article-title>An illustrated key to the fiddler crabs (<tp:taxon-name><tp:taxon-name-part taxon-name-part-type="subphylum">Crustacea</tp:taxon-name-part></tp:taxon-name>, <tp:taxon-name><tp:taxon-name-part taxon-name-part-type="order">Decapoda</tp:taxon-name-part></tp:taxon-name>, <tp:taxon-name><tp:taxon-name-part taxon-name-part-type="family">Ocypodidae</tp:taxon-name-part></tp:taxon-name>) from the Atlantic coast of Brazil</article-title><source>Zookeys</source><day>22</day><month>6</month><year>2020</year><volume>943</volume><fpage>1</fpage><lpage>20</lpage><pub-id pub-id-type="doi">10.3897/zookeys.943.52773</pub-id></mixed-citation></tp:treatment-meta><tp:nomenclature><tp:taxon-name><object-id xmlns:xlink="http://www.w3.org/1999/xlink" content-type="arpha" xlink:type="simple">3946E2BD-B95C-5F11-99D5-3BA46903717E</object-id>
              <tp:taxon-name-part taxon-name-part-type="genus" reg="Leptuca">Leptuca</tp:taxon-name-part>
              <tp:taxon-name-part taxon-name-part-type="species" reg="cumulanta">cumulanta</tp:taxon-name-part>
            </tp:taxon-name><tp:taxon-authority>(Crane, 1943)</tp:taxon-authority><xref ref-type="fig" rid="F9">Figures 9B</xref><xref ref-type="fig" rid="F10">, 10A, B</xref></tp:nomenclature><tp:treatment-sec sec-type="description" id="SECID0E3MBG"><title>Recognition characters.</title><p>Carapace semi-cylindrical, width ca. 1.6 times the length; strongly arched and dorsal surface without pile; lateral margins almost parallel (Fig. <xref ref-type="fig" rid="F10">10A</xref>). Dorso-lateral margins well marked and strongly converging posteriorly; single pair of postero-lateral striae clearly visible (Fig. <xref ref-type="fig" rid="F10">10A</xref>, seta). The discrete pile on the carapace described by <xref ref-type="bibr" rid="B35">von Hagen (1987)</xref> was not observed in the specimens examined in the present study. Front triangular and moderately wide measuring from 25% to 29% of the front-orbital breadth. Manus of male major claw with dorso-lateral surface covered by tubercles except along the strong dorsal groove (mostly filled with dirt); smooth surface in the submarginal longitudinal area; dorsal surface with sparse tubercles while dorso-lateral one with small and dense tubercles; fingers ca. 1.7 times the manus length; pollex almost straight but dactyl strongly arched ending in a curved downward tip, forming a very wide gap (Fig. <xref ref-type="fig" rid="F10">10B</xref>). Ambulatory legs without pile. Male abdomen somites distinct (Fig. <xref ref-type="fig" rid="F9">9B</xref>). Small crabs, males’ <abbrev xmlns:xlink="http://www.w3.org/1999/xlink" xlink:title="carapace width" id="ABBRID0EWNBG" xlink:type="simple">CW</abbrev> up to 12.5 mm in a population from Caeté mangrove, Pará state, northern Brazil (<xref ref-type="bibr" rid="B18">Koch et al. 2005</xref>).</p></tp:treatment-sec><tp:treatment-sec sec-type="notes" id="SECID0E5NBG"><title>Biological notes.</title><p>The species reproduces year-round in populations of northern Brazil and the crabs reach the largest <abbrev xmlns:xlink="http://www.w3.org/1999/xlink" xlink:title="carapace width" id="ABBRID0EEOBG" xlink:type="simple">CW</abbrev> among all other populations (<xref ref-type="bibr" rid="B18">Koch et al. 2005</xref>). In the impacted mangroves, <italic><tp:taxon-name><tp:taxon-name-part taxon-name-part-type="genus" reg="Leptuca">L.</tp:taxon-name-part> <tp:taxon-name-part taxon-name-part-type="species" reg="cumulanta">cumulanta</tp:taxon-name-part></tp:taxon-name></italic> is the fourth most abundant fiddler crab species, but crabs’ <abbrev xmlns:xlink="http://www.w3.org/1999/xlink" xlink:title="carapace width" id="ABBRID0EXOBG" xlink:type="simple">CW</abbrev> is the smallest among these populations (<xref ref-type="bibr" rid="B3">Bedê et al. 2008</xref>). The species prefers muddy substrates (<xref ref-type="bibr" rid="B33">Thurman et al. 2013</xref>). Hoods at the entrance of male burrows were observed in some populations in Venezuela and Curaçao, but there is no such record from populations of the Brazilian coast (<xref ref-type="bibr" rid="B15">Crane 1975</xref>).</p></tp:treatment-sec><tp:treatment-sec sec-type="remarks" id="SECID0EHPBG"><title>Remarks.</title><p>In sympatric area of Brazilian coast <italic><tp:taxon-name><tp:taxon-name-part taxon-name-part-type="genus" reg="Leptuca">L.</tp:taxon-name-part> <tp:taxon-name-part taxon-name-part-type="species" reg="cumulanta">cumulanta</tp:taxon-name-part></tp:taxon-name></italic> can be confused with <italic><tp:taxon-name><tp:taxon-name-part taxon-name-part-type="genus" reg="Leptuca">L.</tp:taxon-name-part> <tp:taxon-name-part taxon-name-part-type="species" reg="leptodactyla">leptodactyla</tp:taxon-name-part></tp:taxon-name></italic> (from Pará to Rio de Janeiro) and <italic><tp:taxon-name><tp:taxon-name-part taxon-name-part-type="genus" reg="Leptuca">L.</tp:taxon-name-part> <tp:taxon-name-part taxon-name-part-type="species" reg="uruguayensis">uruguayensis</tp:taxon-name-part></tp:taxon-name></italic> (Rio de Janeiro state): they are similar in size and the major male claw is provided with a very curved dactyl forming a wide gap with the pollex. The best ways to distinguish these three species is described when referring to <italic><tp:taxon-name><tp:taxon-name-part taxon-name-part-type="genus" reg="Leptuca">L.</tp:taxon-name-part> <tp:taxon-name-part taxon-name-part-type="species" reg="leptodactyla">leptodactyla</tp:taxon-name-part></tp:taxon-name></italic> and <italic><tp:taxon-name><tp:taxon-name-part taxon-name-part-type="genus" reg="Leptuca">L.</tp:taxon-name-part> <tp:taxon-name-part taxon-name-part-type="species" reg="uruguayensis">uruguayensis</tp:taxon-name-part></tp:taxon-name></italic> (see below).</p></tp:treatment-sec><tp:treatment-sec><!--Section generated to contain objects referenced in tp:taxon-treatment.--><fig id="F9" position="float" orientation="portrait"><object-id xmlns:xlink="http://www.w3.org/1999/xlink" content-type="doi" xlink:type="simple">10.3897/zookeys.943.52773.figure9</object-id><object-id xmlns:xlink="http://www.w3.org/1999/xlink" content-type="arpha" xlink:type="simple">8B91F3C6-FEAF-5911-9C44-D49AD44B883F</object-id><label>Figure 9.</label><caption><p>Abdomen of male, ventral view. <bold>A</bold><italic><tp:taxon-name><tp:taxon-name-part taxon-name-part-type="genus" reg="Leptuca">Leptuca</tp:taxon-name-part> <tp:taxon-name-part taxon-name-part-type="species" reg="leptodactyla">leptodactyla</tp:taxon-name-part></tp:taxon-name></italic>, middle somites fused <bold>B</bold><italic><tp:taxon-name><tp:taxon-name-part taxon-name-part-type="genus" reg="Leptuca">Leptuca</tp:taxon-name-part> <tp:taxon-name-part taxon-name-part-type="species" reg="cumulanta">cumulanta</tp:taxon-name-part></tp:taxon-name></italic>, all somites distinct.</p></caption><graphic xmlns:xlink="http://www.w3.org/1999/xlink" xlink:href="zookeys-943-001-g009.jpg" position="float" orientation="portrait" xlink:type="simple" id="oo_423563.jpg"><uri content-type="original_file" xlink:type="simple">https://binary.pensoft.net/fig/423563</uri></graphic></fig><fig id="F10" position="float" orientation="portrait"><object-id xmlns:xlink="http://www.w3.org/1999/xlink" content-type="doi" xlink:type="simple">10.3897/zookeys.943.52773.figure10</object-id><object-id xmlns:xlink="http://www.w3.org/1999/xlink" content-type="arpha" xlink:type="simple">08DF9C95-60D9-5DBC-9E29-0D885C6BCE84</object-id><label>Figure 10.</label><caption><p><italic><tp:taxon-name><tp:taxon-name-part taxon-name-part-type="genus" reg="Leptuca">Leptuca</tp:taxon-name-part> <tp:taxon-name-part taxon-name-part-type="species" reg="cumulanta">cumulanta</tp:taxon-name-part></tp:taxon-name></italic>. <bold>A</bold> carapace with a pair of postero–lateral striae (seta), dorsal view <bold>B</bold> male major claw, frontal view.</p></caption><graphic xmlns:xlink="http://www.w3.org/1999/xlink" xlink:href="zookeys-943-001-g010.jpg" position="float" orientation="portrait" xlink:type="simple" id="oo_423564.jpg"><uri content-type="original_file" xlink:type="simple">https://binary.pensoft.net/fig/423564</uri></graphic></fig></tp:treatment-sec><ref-list><ref id="B35"><mixed-citation xmlns:xlink="http://www.w3.org/1999/xlink" xlink:type="simple"><person-group><name name-style="western"><surname>von Hagen</surname><given-names>H-O</given-names></name></person-group> (<year>1987</year>) <article-title>Morphologie und Winkbalz einer neuen <italic><tp:taxon-name><tp:taxon-name-part taxon-name-part-type="genus">Uca</tp:taxon-name-part></tp:taxon-name></italic>-Art (<tp:taxon-name><tp:taxon-name-part taxon-name-part-type="subphylum">Crustacea</tp:taxon-name-part></tp:taxon-name>, <tp:taxon-name><tp:taxon-name-part taxon-name-part-type="infraorder">Brachyura</tp:taxon-name-part></tp:taxon-name>) aus dem Staat Espírito Santo (Brasilien).</article-title><source>Mitteilungen aus den Hamburgischen Zoologischen Museum und Institut</source><volume>84</volume>: <fpage>81</fpage>–<lpage>94</lpage>.</mixed-citation></ref><ref id="B18"><mixed-citation xmlns:xlink="http://www.w3.org/1999/xlink" xlink:type="simple"><person-group><name name-style="western"><surname>Koch</surname><given-names>V</given-names></name><name name-style="western"><surname>Wolff</surname><given-names>M</given-names></name><name name-style="western"><surname>Diele</surname><given-names>K</given-names></name></person-group> (<year>2005</year>) <article-title>Comparative population dynamics of four fiddler crabs (<tp:taxon-name><tp:taxon-name-part taxon-name-part-type="family">Ocypodidae</tp:taxon-name-part></tp:taxon-name> genus <italic><tp:taxon-name><tp:taxon-name-part taxon-name-part-type="genus">Uca</tp:taxon-name-part></tp:taxon-name></italic>) from a north Brazilian mangrove ecosystem.</article-title><source>Marine Ecology Progress Series</source><volume>291</volume>: <fpage>177</fpage>–<lpage>188</lpage>. <ext-link xlink:type="simple" ext-link-type="doi" xlink:href="10.3354/meps291177">https://doi.org/10.3354/meps291177</ext-link></mixed-citation></ref><ref id="B3"><mixed-citation xmlns:xlink="http://www.w3.org/1999/xlink" xlink:type="simple"><person-group><name name-style="western"><surname>Bedê</surname><given-names>LM</given-names></name><name name-style="western"><surname>Oshiro</surname><given-names>LMY</given-names></name><name name-style="western"><surname>Mendes</surname><given-names>LMD</given-names></name><name name-style="western"><surname>Silva</surname><given-names>AA</given-names></name></person-group> (<year>2008</year>) <article-title>Comparação da estrutura populacional das espécies de <italic><tp:taxon-name><tp:taxon-name-part taxon-name-part-type="genus">Uca</tp:taxon-name-part></tp:taxon-name></italic> (<tp:taxon-name><tp:taxon-name-part taxon-name-part-type="subphylum">Crustacea</tp:taxon-name-part></tp:taxon-name>: <tp:taxon-name><tp:taxon-name-part taxon-name-part-type="order">Decapoda</tp:taxon-name-part></tp:taxon-name>: <tp:taxon-name><tp:taxon-name-part taxon-name-part-type="family">Ocypodidae</tp:taxon-name-part></tp:taxon-name>) no Manguezal de Itacuruçá, Rio de Janeiro, Brasil.</article-title><source>Revista Brasileira de Zoologia</source><volume>25</volume>(<issue>4</issue>): <fpage>601</fpage>–<lpage>607</lpage>. <ext-link xlink:type="simple" ext-link-type="doi" xlink:href="10.1590/S0101-81752008000400004">https://doi.org/10.1590/S0101-81752008000400004</ext-link></mixed-citation></ref><ref id="B33"><mixed-citation xmlns:xlink="http://www.w3.org/1999/xlink" xlink:type="simple"><person-group><name name-style="western"><surname>Thurman</surname><given-names>CL</given-names></name><name name-style="western"><surname>Faria</surname><given-names>SC</given-names></name><name name-style="western"><surname>McNamara</surname><given-names>JC</given-names></name></person-group> (<year>2013</year>) The distribution of fiddler crabs (<italic><tp:taxon-name><tp:taxon-name-part taxon-name-part-type="genus">Uca</tp:taxon-name-part></tp:taxon-name></italic>) along the coast of Brazil: implications for biogeography of the western Atlantic coast. Marine Biodiversity Records 6: e1. <ext-link xlink:type="simple" ext-link-type="doi" xlink:href="10.1017/S1755267212000942">https://doi.org/10.1017/S1755267212000942</ext-link></mixed-citation></ref><ref id="B15"><mixed-citation xmlns:xlink="http://www.w3.org/1999/xlink" xlink:type="simple"><person-group><name name-style="western"><surname>Crane</surname><given-names>J</given-names></name></person-group> (<year>1975</year>) <source>Fiddler crabs of the world <tp:taxon-name><tp:taxon-name-part taxon-name-part-type="family">Ocypodidae</tp:taxon-name-part></tp:taxon-name>: Genus <italic><tp:taxon-name><tp:taxon-name-part taxon-name-part-type="genus">Uca</tp:taxon-name-part></tp:taxon-name></italic></source>. <publisher-name>Princeton University Press</publisher-name>, <publisher-loc>Princeton</publisher-loc>, <size units="page">736 pp</size>.</mixed-citation></ref></ref-list></tp:taxon-treatment>
