# Supplementary material for: An illustrated key to the fiddler crabs (Crustacea, Decapoda, Ocypodidae) from the Atlantic coast of Brazil
Source: Zookeys. 2020 Jun 22;943:1–20. doi: 10.3897/zookeys.943.52773 (PMC7324410; doi:10.3897/zookeys.943.52773)
Supplement: XML Treatment for Leptuca leptodactyla [file zookeys.943.52773-treatment7.xml]

<!DOCTYPE tp:taxon-treatment
  PUBLIC "-//TaxonX//DTD Taxonomic Treatment Publishing DTD v0 20100105//EN" "tax-treatment-NSO.dtd">
<tp:taxon-treatment xmlns:tp="http://www.plazi.org/taxpub"><tp:treatment-meta><kwd-group><label>Taxon classification</label><kwd><named-content xmlns:xlink="http://www.w3.org/1999/xlink" content-type="kingdom">Animalia</named-content></kwd><kwd><named-content xmlns:xlink="http://www.w3.org/1999/xlink" content-type="order">Decapoda</named-content></kwd><kwd><named-content xmlns:xlink="http://www.w3.org/1999/xlink" content-type="family">Ocypodidae</named-content></kwd></kwd-group><mixed-citation publication-type="journal"><person-group><name><surname>Masunari</surname><given-names>Setuko</given-names></name><name><surname>Martins</surname><given-names>Salise Brandt</given-names></name><name><surname>Anacleto</surname><given-names>André Fernando Miyadi</given-names></name></person-group><article-title>An illustrated key to the fiddler crabs (<tp:taxon-name><tp:taxon-name-part taxon-name-part-type="subphylum">Crustacea</tp:taxon-name-part></tp:taxon-name>, <tp:taxon-name><tp:taxon-name-part taxon-name-part-type="order">Decapoda</tp:taxon-name-part></tp:taxon-name>, <tp:taxon-name><tp:taxon-name-part taxon-name-part-type="family">Ocypodidae</tp:taxon-name-part></tp:taxon-name>) from the Atlantic coast of Brazil</article-title><source>Zookeys</source><day>22</day><month>6</month><year>2020</year><volume>943</volume><fpage>1</fpage><lpage>20</lpage><pub-id pub-id-type="doi">10.3897/zookeys.943.52773</pub-id></mixed-citation></tp:treatment-meta><tp:nomenclature><tp:taxon-name><object-id xmlns:xlink="http://www.w3.org/1999/xlink" content-type="arpha" xlink:type="simple">6B1C883C-D781-52B9-8FD4-4A28F692B45E</object-id>
              <tp:taxon-name-part taxon-name-part-type="genus" reg="Leptuca">Leptuca</tp:taxon-name-part>
              <tp:taxon-name-part taxon-name-part-type="species" reg="leptodactyla">leptodactyla</tp:taxon-name-part>
            </tp:taxon-name><tp:taxon-authority>(Rathbun, 1898)</tp:taxon-authority><xref ref-type="fig" rid="F9">Figures 9A</xref><xref ref-type="fig" rid="F11">, 11C, D</xref></tp:nomenclature><tp:treatment-sec sec-type="description" id="SECID0EZSBG"><title>Recognition characters.</title><p>Carapace semi-cylindrical, width ca. 1.7 times the length; strongly arched and dorsal surface without any pile or other ornaments; lateral margins almost parallel (Fig. <xref ref-type="fig" rid="F11">11C</xref>). Front triangular and moderately wide making up 20% to 23% of the front-orbital breadth. Dorso-lateral margins well marked and converging posteriorly; short and single pair of postero-lateral striae clearly visible (Fig. <xref ref-type="fig" rid="F11">11C</xref>). Male major claw smooth, manus with dorsal margin lined up with minute tubercles; fingers very slender and long, dactylus ca. 1.7 times the manus length (Fig. <xref ref-type="fig" rid="F11">11D</xref>); pollex almost straight and dactyl strongly arched ending in a curved downward tip; very wide gap between fingers. Ambulatory legs with narrow segments and devoid of pile or other ornaments. Male abdomen with 3<sup>rd</sup> to 6<sup>th</sup> somites fused (Fig. <xref ref-type="fig" rid="F9">9A</xref>). Small crabs: male <abbrev xmlns:xlink="http://www.w3.org/1999/xlink" xlink:title="carapace width" id="ABBRID0ETTBG" xlink:type="simple">CW</abbrev> maximum 14.29 mm in a population from Itacuruçá mangrove, Sepetiba Bay, southeastern Brazil (<xref ref-type="bibr" rid="B3">Bedê et al. 2008</xref>).</p></tp:treatment-sec><tp:treatment-sec sec-type="notes" id="SECID0E2TBG"><title>Biological notes.</title><p>One of the most common fiddler crabs in sandy substrate of estuarine intertidal zone, <italic><tp:taxon-name><tp:taxon-name-part taxon-name-part-type="genus" reg="Leptuca">L.</tp:taxon-name-part> <tp:taxon-name-part taxon-name-part-type="species" reg="leptodactyla">leptodactyla</tp:taxon-name-part></tp:taxon-name></italic> reproduces year-round in the population of Ceará state (Bezerra and Matthews-Cascon, 2007), but only in warmer months at the southern coast (<xref ref-type="bibr" rid="B23">Masunari 2012</xref>). During the reproductive period (September-March in Guaratuba Bay, Paraná state), males construct a typical hood by piling up sand beside the burrow entrance where they stay for usual waving (<xref ref-type="bibr" rid="B23">Masunari 2012</xref>). The species shows strong preference for sandy substrate of polyhaline areas (<xref ref-type="bibr" rid="B22">Masunari 2006</xref>), and its young individuals can find shelter in the shadow of cordgrasses (S. Masunari, pers. obs.).</p></tp:treatment-sec><tp:treatment-sec sec-type="remarks" id="SECID0EYUBG"><title>Remarks.</title><p><italic><tp:taxon-name><tp:taxon-name-part taxon-name-part-type="genus" reg="Leptuca">Leptuca</tp:taxon-name-part> <tp:taxon-name-part taxon-name-part-type="species" reg="leptodactyla">leptodactyla</tp:taxon-name-part></tp:taxon-name></italic> may be confused with <italic><tp:taxon-name><tp:taxon-name-part taxon-name-part-type="genus" reg="Leptuca">L.</tp:taxon-name-part> <tp:taxon-name-part taxon-name-part-type="species" reg="cumulanta">cumulanta</tp:taxon-name-part></tp:taxon-name></italic> at the coast from Pará to Rio de Janeiro states. These two species, however, can be distinguished by features of the male abdomen: the middle somites are fused in the former species (Fig. <xref ref-type="fig" rid="F9">9A</xref>), while in <italic><tp:taxon-name><tp:taxon-name-part taxon-name-part-type="genus" reg="Leptuca">L.</tp:taxon-name-part> <tp:taxon-name-part taxon-name-part-type="species" reg="cumulanta">cumulanta</tp:taxon-name-part></tp:taxon-name></italic> all somites are distinct (Fig. <xref ref-type="fig" rid="F9">9B</xref>). Furthermore, <italic><tp:taxon-name><tp:taxon-name-part taxon-name-part-type="genus" reg="Leptuca">L.</tp:taxon-name-part> <tp:taxon-name-part taxon-name-part-type="species" reg="leptodactyla">leptodactyla</tp:taxon-name-part></tp:taxon-name></italic> may also be confused with <italic><tp:taxon-name><tp:taxon-name-part taxon-name-part-type="genus" reg="Leptuca">Leptuca</tp:taxon-name-part> <tp:taxon-name-part taxon-name-part-type="species" reg="uruguayensis">uruguayensis</tp:taxon-name-part></tp:taxon-name></italic> in the sympatric area (from Rio de Janeiro to Santa Catarina state), especially among juvenile specimens. The male major claw of <italic><tp:taxon-name><tp:taxon-name-part taxon-name-part-type="genus" reg="Leptuca">L.</tp:taxon-name-part> <tp:taxon-name-part taxon-name-part-type="species" reg="uruguayensis">uruguayensis</tp:taxon-name-part></tp:taxon-name></italic>, however, is provided with a strong groove parallel to the dorsal margin of the manus (even in juvenile specimens) (Fig. <xref ref-type="fig" rid="F11">11B</xref>, seta), while in <italic><tp:taxon-name><tp:taxon-name-part taxon-name-part-type="genus" reg="Leptuca">L.</tp:taxon-name-part> <tp:taxon-name-part taxon-name-part-type="species" reg="leptodactyla">leptodactyla</tp:taxon-name-part></tp:taxon-name></italic> this groove is absent (Fig. <xref ref-type="fig" rid="F11">11D</xref>).</p></tp:treatment-sec><tp:treatment-sec><!--Section generated to contain objects referenced in tp:taxon-treatment.--><fig id="F9" position="float" orientation="portrait"><object-id xmlns:xlink="http://www.w3.org/1999/xlink" content-type="doi" xlink:type="simple">10.3897/zookeys.943.52773.figure9</object-id><object-id xmlns:xlink="http://www.w3.org/1999/xlink" content-type="arpha" xlink:type="simple">8B91F3C6-FEAF-5911-9C44-D49AD44B883F</object-id><label>Figure 9.</label><caption><p>Abdomen of male, ventral view. <bold>A</bold><italic><tp:taxon-name><tp:taxon-name-part taxon-name-part-type="genus" reg="Leptuca">Leptuca</tp:taxon-name-part> <tp:taxon-name-part taxon-name-part-type="species" reg="leptodactyla">leptodactyla</tp:taxon-name-part></tp:taxon-name></italic>, middle somites fused <bold>B</bold><italic><tp:taxon-name><tp:taxon-name-part taxon-name-part-type="genus" reg="Leptuca">Leptuca</tp:taxon-name-part> <tp:taxon-name-part taxon-name-part-type="species" reg="cumulanta">cumulanta</tp:taxon-name-part></tp:taxon-name></italic>, all somites distinct.</p></caption><graphic xmlns:xlink="http://www.w3.org/1999/xlink" xlink:href="zookeys-943-001-g009.jpg" position="float" orientation="portrait" xlink:type="simple" id="oo_423563.jpg"><uri content-type="original_file" xlink:type="simple">https://binary.pensoft.net/fig/423563</uri></graphic></fig><fig id="F11" position="float" orientation="portrait"><object-id xmlns:xlink="http://www.w3.org/1999/xlink" content-type="doi" xlink:type="simple">10.3897/zookeys.943.52773.figure11</object-id><object-id xmlns:xlink="http://www.w3.org/1999/xlink" content-type="arpha" xlink:type="simple">A5342470-4CD7-5673-B3C1-C7571D762BFF</object-id><label>Figure 11.</label><caption><p><italic><tp:taxon-name><tp:taxon-name-part taxon-name-part-type="genus" reg="Leptuca">Leptuca</tp:taxon-name-part> <tp:taxon-name-part taxon-name-part-type="species" reg="uruguayensis">uruguayensis</tp:taxon-name-part></tp:taxon-name></italic>. <bold>A</bold> carapace with a pair of postero–lateral striae, dorsal view <bold>B</bold> male major claw with dorsal groove (seta), dorso-frontal view. <italic><tp:taxon-name><tp:taxon-name-part taxon-name-part-type="genus" reg="Leptuca">Leptuca</tp:taxon-name-part> <tp:taxon-name-part taxon-name-part-type="species" reg="leptodactyla">leptodactyla</tp:taxon-name-part></tp:taxon-name></italic><bold>C</bold> carapace with a pair of postero-lateral striae, dorsal view <bold>D</bold> male major claw without dorsal groove, dorso-frontal view.</p></caption><graphic xmlns:xlink="http://www.w3.org/1999/xlink" xlink:href="zookeys-943-001-g011.jpg" position="float" orientation="portrait" xlink:type="simple" id="oo_423565.jpg"><uri content-type="original_file" xlink:type="simple">https://binary.pensoft.net/fig/423565</uri></graphic></fig></tp:treatment-sec><ref-list><ref id="B3"><mixed-citation xmlns:xlink="http://www.w3.org/1999/xlink" xlink:type="simple"><person-group><name name-style="western"><surname>Bedê</surname><given-names>LM</given-names></name><name name-style="western"><surname>Oshiro</surname><given-names>LMY</given-names></name><name name-style="western"><surname>Mendes</surname><given-names>LMD</given-names></name><name name-style="western"><surname>Silva</surname><given-names>AA</given-names></name></person-group> (<year>2008</year>) <article-title>Comparação da estrutura populacional das espécies de <italic><tp:taxon-name><tp:taxon-name-part taxon-name-part-type="genus">Uca</tp:taxon-name-part></tp:taxon-name></italic> (<tp:taxon-name><tp:taxon-name-part taxon-name-part-type="subphylum">Crustacea</tp:taxon-name-part></tp:taxon-name>: <tp:taxon-name><tp:taxon-name-part taxon-name-part-type="order">Decapoda</tp:taxon-name-part></tp:taxon-name>: <tp:taxon-name><tp:taxon-name-part taxon-name-part-type="family">Ocypodidae</tp:taxon-name-part></tp:taxon-name>) no Manguezal de Itacuruçá, Rio de Janeiro, Brasil.</article-title><source>Revista Brasileira de Zoologia</source><volume>25</volume>(<issue>4</issue>): <fpage>601</fpage>–<lpage>607</lpage>. <ext-link xlink:type="simple" ext-link-type="doi" xlink:href="10.1590/S0101-81752008000400004">https://doi.org/10.1590/S0101-81752008000400004</ext-link></mixed-citation></ref><ref id="B23"><mixed-citation xmlns:xlink="http://www.w3.org/1999/xlink" xlink:type="simple"><person-group><name name-style="western"><surname>Masunari</surname><given-names>S</given-names></name></person-group> (<year>2012</year>) <article-title>Hood construction as an indication of the breeding period of the fiddler crab <italic><tp:taxon-name><tp:taxon-name-part taxon-name-part-type="genus">Uca</tp:taxon-name-part></tp:taxon-name> (<tp:taxon-name><tp:taxon-name-part taxon-name-part-type="genus">Leptuca</tp:taxon-name-part></tp:taxon-name>) Leptodactyla</italic> Rathbun, 1898 (<tp:taxon-name><tp:taxon-name-part taxon-name-part-type="order">Decapoda</tp:taxon-name-part></tp:taxon-name>, <tp:taxon-name><tp:taxon-name-part taxon-name-part-type="family">Ocypodidae</tp:taxon-name-part></tp:taxon-name>) from Guaratuba Bay, southern Brazil.</article-title><source>Crustaceana</source><volume>85</volume>(<issue>10</issue>): <fpage>1153</fpage>–<lpage>1169</lpage>. <ext-link xlink:type="simple" ext-link-type="doi" xlink:href="10.1163/156854012X651277">https://doi.org/10.1163/156854012X651277</ext-link></mixed-citation></ref><ref id="B22"><mixed-citation xmlns:xlink="http://www.w3.org/1999/xlink" xlink:type="simple"><person-group><name name-style="western"><surname>Masunari</surname><given-names>S</given-names></name></person-group> (<year>2006</year>) <article-title>Distribuição e abundância dos caranguejos <italic><tp:taxon-name><tp:taxon-name-part taxon-name-part-type="genus">Uca</tp:taxon-name-part></tp:taxon-name></italic> Leach (<tp:taxon-name><tp:taxon-name-part taxon-name-part-type="subphylum">Crustacea</tp:taxon-name-part></tp:taxon-name><tp:taxon-name><tp:taxon-name-part taxon-name-part-type="order">Decapoda</tp:taxon-name-part></tp:taxon-name><tp:taxon-name><tp:taxon-name-part taxon-name-part-type="family">Ocypodidae</tp:taxon-name-part></tp:taxon-name>) na Baía de Guaratuba, Paraná, Brasil.</article-title><source>Revista Brasileira de Zoologia</source><volume>23</volume>(<issue>4</issue>): <fpage>901</fpage>–<lpage>914</lpage>. <ext-link xlink:type="simple" ext-link-type="doi" xlink:href="10.1590/S0101-81752006000400001">https://doi.org/10.1590/S0101-81752006000400001</ext-link></mixed-citation></ref></ref-list></tp:taxon-treatment>
