# Supplementary material for: An illustrated key to the fiddler crabs (Crustacea, Decapoda, Ocypodidae) from the Atlantic coast of Brazil
Source: Zookeys. 2020 Jun 22;943:1–20. doi: 10.3897/zookeys.943.52773 (PMC7324410; doi:10.3897/zookeys.943.52773)
Supplement: XML Treatment for Leptuca thayeri [file zookeys.943.52773-treatment8.xml]

<!DOCTYPE tp:taxon-treatment
  PUBLIC "-//TaxonX//DTD Taxonomic Treatment Publishing DTD v0 20100105//EN" "tax-treatment-NSO.dtd">
<tp:taxon-treatment xmlns:tp="http://www.plazi.org/taxpub"><tp:treatment-meta><kwd-group><label>Taxon classification</label><kwd><named-content xmlns:xlink="http://www.w3.org/1999/xlink" content-type="kingdom">Animalia</named-content></kwd><kwd><named-content xmlns:xlink="http://www.w3.org/1999/xlink" content-type="order">Decapoda</named-content></kwd><kwd><named-content xmlns:xlink="http://www.w3.org/1999/xlink" content-type="family">Ocypodidae</named-content></kwd></kwd-group><mixed-citation publication-type="journal"><person-group><name><surname>Masunari</surname><given-names>Setuko</given-names></name><name><surname>Martins</surname><given-names>Salise Brandt</given-names></name><name><surname>Anacleto</surname><given-names>André Fernando Miyadi</given-names></name></person-group><article-title>An illustrated key to the fiddler crabs (<tp:taxon-name><tp:taxon-name-part taxon-name-part-type="subphylum">Crustacea</tp:taxon-name-part></tp:taxon-name>, <tp:taxon-name><tp:taxon-name-part taxon-name-part-type="order">Decapoda</tp:taxon-name-part></tp:taxon-name>, <tp:taxon-name><tp:taxon-name-part taxon-name-part-type="family">Ocypodidae</tp:taxon-name-part></tp:taxon-name>) from the Atlantic coast of Brazil</article-title><source>Zookeys</source><day>22</day><month>6</month><year>2020</year><volume>943</volume><fpage>1</fpage><lpage>20</lpage><pub-id pub-id-type="doi">10.3897/zookeys.943.52773</pub-id></mixed-citation></tp:treatment-meta><tp:nomenclature><tp:taxon-name><object-id xmlns:xlink="http://www.w3.org/1999/xlink" content-type="arpha" xlink:type="simple">173C3EE6-1861-5C35-B966-18FA4D420FE4</object-id>
              <tp:taxon-name-part taxon-name-part-type="genus" reg="Leptuca">Leptuca</tp:taxon-name-part>
              <tp:taxon-name-part taxon-name-part-type="species" reg="thayeri">thayeri</tp:taxon-name-part>
            </tp:taxon-name><tp:taxon-authority>(Rathbun, 1900)</tp:taxon-authority><xref ref-type="fig" rid="F2">Figure 2C, D</xref></tp:nomenclature><tp:treatment-sec sec-type="description" id="SECID0EMZBG"><title>Recognition characters.</title><p>Carapace trapezoidal weakly arched and covered with exuberant pile (pubescence easily detached) (Fig. <xref ref-type="fig" rid="F2">2C</xref>, seta) and strongly converging posteriorly. Dorso-lateral margins well marked and also strongly converging posteriorly; major and minor pairs of postero-lateral striae clearly visible (Fig. <xref ref-type="fig" rid="F2">2C</xref>). Front triangular and narrow making up ca. 15% of the front-orbital breadth. Male major claw with manus provided with a strong groove on the dorsal surface; fingers cylindrical and smooth; dactyl almost straight in the proximal two-thirds and curving down toward pollex tip and provided with a short but strong groove on the dorsal surface usually filled with dirt; moderate gap between fingers (Fig. <xref ref-type="fig" rid="F2">2D</xref>). Ambulatory legs with wide merus ca. 3.3 times the width of proximal end of carpus; posterior surface of all segments (except dactyl) of ambulatory legs covered by pile. Male abdomen segments not fused. Medium-sized species: male <abbrev xmlns:xlink="http://www.w3.org/1999/xlink" xlink:title="carapace width" id="ABBRID0E5ZBG" xlink:type="simple">CW</abbrev> measures up to 28.4 mm in the population from Formoso River mangrove, Pernambuco state, northeastern Brazil (<xref ref-type="bibr" rid="B16">Farias et al. 2014</xref>).</p></tp:treatment-sec><tp:treatment-sec sec-type="notes" id="SECID0EG1BG"><title>Biological notes.</title><p>Populations living in the northeastern Brazilian coast reproduce only in the rainy season (Ceará state) (<xref ref-type="bibr" rid="B7">Bezerra and Matthews-Cascon 2007</xref>) or continuously (Pernambuco state) (<xref ref-type="bibr" rid="B16">Farias et al. 2014</xref>), and those from southeastern Brazil during the warmer months (São Paulo state) (<xref ref-type="bibr" rid="B14">Costa et al. 2006</xref>). The species prefers typically muddy mangrove substrates in mesohaline areas, and it is the only fiddler crab in Brazil that forms large populations in shaded areas of the mangrove forest in Guaratuba Bay, southern Brazil (<xref ref-type="bibr" rid="B22">Masunari 2006</xref>). Males and females of <italic><tp:taxon-name><tp:taxon-name-part taxon-name-part-type="genus" reg="Leptuca">L.</tp:taxon-name-part> <tp:taxon-name-part taxon-name-part-type="species" reg="thayeri">thayeri</tp:taxon-name-part></tp:taxon-name></italic> can construct year-round highly structured chimneys around the entrance of the burrows; among the burrow with chimneys recorded in the mangrove of Guaratuba Bay, 53.3 % contained non-ovigerous females, 37.7 % ovigerous females and only 9.0 % males. Furthermore, the chimneys belonging to males had always a larger diameter and were lower than those of females’ (T.F. Moreto, pers. comm.).</p></tp:treatment-sec><tp:treatment-sec sec-type="remarks" id="SECID0EH2BG"><title>Remarks.</title><p>This species is hardly confused with other species of Brazilian fiddler crabs, as it has a very narrow triangular front (see Fig. <xref ref-type="fig" rid="F2">2C</xref>). Furthermore, the carapace and the ambulatory legs are heavily covered with pile.</p></tp:treatment-sec><tp:treatment-sec><!--Section generated to contain objects referenced in tp:taxon-treatment.--><fig id="F2" position="float" orientation="portrait"><object-id xmlns:xlink="http://www.w3.org/1999/xlink" content-type="doi" xlink:type="simple">10.3897/zookeys.943.52773.figure2</object-id><object-id xmlns:xlink="http://www.w3.org/1999/xlink" content-type="arpha" xlink:type="simple">46CFE7EF-D25B-5992-8CB0-43370D6DDC43</object-id><label>Figure 2.</label><caption><p><italic><tp:taxon-name><tp:taxon-name-part taxon-name-part-type="genus" reg="Uca">Uca</tp:taxon-name-part> <tp:taxon-name-part taxon-name-part-type="species" reg="maracoani">maracoani</tp:taxon-name-part></tp:taxon-name></italic>. <bold>A</bold> carapace with bare surface, dorsal view <bold>B</bold> male major claw with flat fingers, frontal view. <italic><tp:taxon-name><tp:taxon-name-part taxon-name-part-type="genus" reg="Leptuca">Leptuca</tp:taxon-name-part> <tp:taxon-name-part taxon-name-part-type="species" reg="thayeri">thayeri</tp:taxon-name-part></tp:taxon-name></italic><bold>C</bold> carapace mostly covered with pile (seta) <bold>D</bold> male major claw with cylindrical fingers, frontal view.</p></caption><graphic xmlns:xlink="http://www.w3.org/1999/xlink" xlink:href="zookeys-943-001-g002.jpg" position="float" orientation="portrait" xlink:type="simple" id="oo_423556.jpg"><uri content-type="original_file" xlink:type="simple">https://binary.pensoft.net/fig/423556</uri></graphic></fig></tp:treatment-sec><ref-list><ref id="B16"><mixed-citation xmlns:xlink="http://www.w3.org/1999/xlink" xlink:type="simple"><person-group><name name-style="western"><surname>Farias</surname><given-names>ACA</given-names></name><name name-style="western"><surname>Castiglioni</surname><given-names>DS</given-names></name><name name-style="western"><surname>Garcia</surname><given-names>JE</given-names></name></person-group> (<year>2014</year>) <article-title>Population structure of the fiddler crab <italic><tp:taxon-name><tp:taxon-name-part taxon-name-part-type="genus">Uca</tp:taxon-name-part> <tp:taxon-name-part taxon-name-part-type="species">thayeri</tp:taxon-name-part></tp:taxon-name></italic> Rathbun, 1900 (<tp:taxon-name><tp:taxon-name-part taxon-name-part-type="subphylum">Crustacea</tp:taxon-name-part></tp:taxon-name>, <tp:taxon-name><tp:taxon-name-part taxon-name-part-type="order">Decapoda</tp:taxon-name-part></tp:taxon-name>, <tp:taxon-name><tp:taxon-name-part taxon-name-part-type="family">Ocypodidae</tp:taxon-name-part></tp:taxon-name>) in a tropical mangrove.</article-title><source>Thalassas</source><volume>30</volume>(<issue>1</issue>): <fpage>21</fpage>–<lpage>37</lpage>.</mixed-citation></ref><ref id="B7"><mixed-citation xmlns:xlink="http://www.w3.org/1999/xlink" xlink:type="simple"><person-group><name name-style="western"><surname>Bezerra</surname><given-names>LEA</given-names></name><name name-style="western"><surname>Matthews-Cascon</surname><given-names>H</given-names></name></person-group> (<year>2007</year>) <article-title>Population and reproductive biology of the fiddler crab <italic><tp:taxon-name><tp:taxon-name-part taxon-name-part-type="genus">Uca</tp:taxon-name-part> <tp:taxon-name-part taxon-name-part-type="species">thayeri</tp:taxon-name-part></tp:taxon-name></italic> Rathbun, 1900 (<tp:taxon-name><tp:taxon-name-part taxon-name-part-type="subphylum">Crustacea</tp:taxon-name-part></tp:taxon-name>: <tp:taxon-name><tp:taxon-name-part taxon-name-part-type="family">Ocypodidae</tp:taxon-name-part></tp:taxon-name>) in a tropical mangrove from northeast Brazil.</article-title><source>Acta Oecologica</source><volume>31</volume>(<issue>3</issue>): <fpage>251</fpage>–<lpage>258</lpage>. <ext-link xlink:type="simple" ext-link-type="doi" xlink:href="10.1016/j.actao.2006.10.003">https://doi.org/10.1016/j.actao.2006.10.003</ext-link></mixed-citation></ref><ref id="B14"><mixed-citation xmlns:xlink="http://www.w3.org/1999/xlink" xlink:type="simple"><person-group><name name-style="western"><surname>Costa</surname><given-names>TM</given-names></name><name name-style="western"><surname>Silva</surname><given-names>SMJ</given-names></name><name name-style="western"><surname>Negreiros-Fransozo</surname><given-names>ML</given-names></name></person-group> (<year>2006</year>) <article-title>Reproductive pattern comparison of <italic><tp:taxon-name><tp:taxon-name-part taxon-name-part-type="genus">Uca</tp:taxon-name-part> <tp:taxon-name-part taxon-name-part-type="species">thayeri</tp:taxon-name-part></tp:taxon-name></italic> Rathbun, 1900 and <italic><tp:taxon-name><tp:taxon-name-part taxon-name-part-type="genus">U.</tp:taxon-name-part> <tp:taxon-name-part taxon-name-part-type="species">uruguayensis</tp:taxon-name-part></tp:taxon-name></italic> Nobili, 1901 (<tp:taxon-name><tp:taxon-name-part taxon-name-part-type="subphylum">Crustacea</tp:taxon-name-part></tp:taxon-name>, <tp:taxon-name><tp:taxon-name-part taxon-name-part-type="order">Decapoda</tp:taxon-name-part></tp:taxon-name>, <tp:taxon-name><tp:taxon-name-part taxon-name-part-type="family">Ocypodidae</tp:taxon-name-part></tp:taxon-name>).</article-title><source>Brazilian Archives of Biology and Technology</source><volume>49</volume>(<issue>1</issue>): <fpage>117</fpage>–<lpage>123</lpage>. <ext-link xlink:type="simple" ext-link-type="doi" xlink:href="10.1590/S1516-89132006000100014">https://doi.org/10.1590/S1516-89132006000100014</ext-link></mixed-citation></ref><ref id="B22"><mixed-citation xmlns:xlink="http://www.w3.org/1999/xlink" xlink:type="simple"><person-group><name name-style="western"><surname>Masunari</surname><given-names>S</given-names></name></person-group> (<year>2006</year>) <article-title>Distribuição e abundância dos caranguejos <italic><tp:taxon-name><tp:taxon-name-part taxon-name-part-type="genus">Uca</tp:taxon-name-part></tp:taxon-name></italic> Leach (<tp:taxon-name><tp:taxon-name-part taxon-name-part-type="subphylum">Crustacea</tp:taxon-name-part></tp:taxon-name><tp:taxon-name><tp:taxon-name-part taxon-name-part-type="order">Decapoda</tp:taxon-name-part></tp:taxon-name><tp:taxon-name><tp:taxon-name-part taxon-name-part-type="family">Ocypodidae</tp:taxon-name-part></tp:taxon-name>) na Baía de Guaratuba, Paraná, Brasil.</article-title><source>Revista Brasileira de Zoologia</source><volume>23</volume>(<issue>4</issue>): <fpage>901</fpage>–<lpage>914</lpage>. <ext-link xlink:type="simple" ext-link-type="doi" xlink:href="10.1590/S0101-81752006000400001">https://doi.org/10.1590/S0101-81752006000400001</ext-link></mixed-citation></ref></ref-list></tp:taxon-treatment>
