# Supplementary material for: An illustrated key to the fiddler crabs (Crustacea, Decapoda, Ocypodidae) from the Atlantic coast of Brazil
Source: Zookeys. 2020 Jun 22;943:1–20. doi: 10.3897/zookeys.943.52773 (PMC7324410; doi:10.3897/zookeys.943.52773)
Supplement: XML Treatment for Leptuca uruguayensis [file zookeys.943.52773-treatment9.xml]

<!DOCTYPE tp:taxon-treatment
  PUBLIC "-//TaxonX//DTD Taxonomic Treatment Publishing DTD v0 20100105//EN" "tax-treatment-NSO.dtd">
<tp:taxon-treatment xmlns:tp="http://www.plazi.org/taxpub"><tp:treatment-meta><kwd-group><label>Taxon classification</label><kwd><named-content xmlns:xlink="http://www.w3.org/1999/xlink" content-type="kingdom">Animalia</named-content></kwd><kwd><named-content xmlns:xlink="http://www.w3.org/1999/xlink" content-type="order">Decapoda</named-content></kwd><kwd><named-content xmlns:xlink="http://www.w3.org/1999/xlink" content-type="family">Ocypodidae</named-content></kwd></kwd-group><mixed-citation publication-type="journal"><person-group><name><surname>Masunari</surname><given-names>Setuko</given-names></name><name><surname>Martins</surname><given-names>Salise Brandt</given-names></name><name><surname>Anacleto</surname><given-names>André Fernando Miyadi</given-names></name></person-group><article-title>An illustrated key to the fiddler crabs (<tp:taxon-name><tp:taxon-name-part taxon-name-part-type="subphylum">Crustacea</tp:taxon-name-part></tp:taxon-name>, <tp:taxon-name><tp:taxon-name-part taxon-name-part-type="order">Decapoda</tp:taxon-name-part></tp:taxon-name>, <tp:taxon-name><tp:taxon-name-part taxon-name-part-type="family">Ocypodidae</tp:taxon-name-part></tp:taxon-name>) from the Atlantic coast of Brazil</article-title><source>Zookeys</source><day>22</day><month>6</month><year>2020</year><volume>943</volume><fpage>1</fpage><lpage>20</lpage><pub-id pub-id-type="doi">10.3897/zookeys.943.52773</pub-id></mixed-citation></tp:treatment-meta><tp:nomenclature><tp:taxon-name><object-id xmlns:xlink="http://www.w3.org/1999/xlink" content-type="arpha" xlink:type="simple">C47C49CC-36DA-5859-B433-1C1BE2238A90</object-id>
              <tp:taxon-name-part taxon-name-part-type="genus" reg="Leptuca">Leptuca</tp:taxon-name-part>
              <tp:taxon-name-part taxon-name-part-type="species" reg="uruguayensis">uruguayensis</tp:taxon-name-part>
            </tp:taxon-name><tp:taxon-authority>(Nobili, 1901)</tp:taxon-authority><xref ref-type="fig" rid="F11">Figure 11A, B</xref></tp:nomenclature><tp:treatment-sec sec-type="description" id="SECID0EC4BG"><title>Recognition characters.</title><p>Carapace semi-pentagonal strongly arched and dorsal surface without pile or other ornaments (Fig. <xref ref-type="fig" rid="F11">11A</xref>). Dorso-lateral margins well marked and converging posteriorly; short and single pair of postero-lateral striae clearly visible (Fig. <xref ref-type="fig" rid="F11">11A</xref>). Front triangular and moderately wide making up from 20.0 % to 23.6% of the front-orbital breadth. Manus of male major claw with dorso-lateral surface covered by small tubercles except along the strong submarginal groove, mostly filled with dirt (Fig. <xref ref-type="fig" rid="F11">11B</xref>, seta); both edges of dorsal margin armed with lined up by tubercles; dactyl moderately long ca. 1.4 times the manus length; pollex almost straight but dactyl strongly arched ending in a curved downward tip, forming a wide gap. Ambulatory legs with narrow segments and without pile. Male abdomen with 4<sup>th</sup> to 6<sup>th</sup>somites fused. Small crabs: males with <abbrev xmlns:xlink="http://www.w3.org/1999/xlink" xlink:title="carapace width" id="ABBRID0EY4BG" xlink:type="simple">CW</abbrev> up to 12.0 mm in a population from Itacuruçá mangrove, Sepetiba Bay, southeastern Brazil (<xref ref-type="bibr" rid="B3">Bedê et al. 2008</xref>). <italic><tp:taxon-name><tp:taxon-name-part taxon-name-part-type="genus" reg="Leptuca">Leptuca</tp:taxon-name-part> <tp:taxon-name-part taxon-name-part-type="species" reg="uruguayensis">uruguayensis</tp:taxon-name-part></tp:taxon-name></italic>, however, can attain up to 19.5 mm <abbrev xmlns:xlink="http://www.w3.org/1999/xlink" xlink:title="carapace width" id="ABBRID0EL5BG" xlink:type="simple">CW</abbrev> in the population from Solís Grande River, Uruguay (<xref ref-type="bibr" rid="B24">Masunari et al. 2017</xref>).</p></tp:treatment-sec><tp:treatment-sec sec-type="notes" id="SECID0ET5BG"><title>Biological notes.</title><p>The species reproduces year-round in southeastern (<xref ref-type="bibr" rid="B14">Costa et al. 2006</xref>) and southern coast (<xref ref-type="bibr" rid="B20">Martins and Masunari 2013</xref>). It tolerates a wide range of salinities and is recorded in sandy substrates with a high degree of organic matter (<xref ref-type="bibr" rid="B22">Masunari 2006</xref>). In environments where the mangrove forest is absent (such as in the Uruguayan coast), <italic><tp:taxon-name><tp:taxon-name-part taxon-name-part-type="genus" reg="Leptuca">L.</tp:taxon-name-part> <tp:taxon-name-part taxon-name-part-type="species" reg="uruguayensis">uruguayensis</tp:taxon-name-part></tp:taxon-name></italic> occurs in marginal lowlands of rivers that flow into estuaries.</p></tp:treatment-sec><tp:treatment-sec sec-type="remarks" id="SECID0EQ6BG"><title>Remarks.</title><p><italic><tp:taxon-name><tp:taxon-name-part taxon-name-part-type="genus" reg="Leptuca">Leptuca</tp:taxon-name-part> <tp:taxon-name-part taxon-name-part-type="species" reg="uruguayensis">uruguayensis</tp:taxon-name-part></tp:taxon-name></italic> can be confused with <italic><tp:taxon-name><tp:taxon-name-part taxon-name-part-type="genus" reg="Leptuca">L.</tp:taxon-name-part> <tp:taxon-name-part taxon-name-part-type="species" reg="cumulanta">cumulanta</tp:taxon-name-part></tp:taxon-name></italic> and <italic><tp:taxon-name><tp:taxon-name-part taxon-name-part-type="genus" reg="Leptuca">L.</tp:taxon-name-part> <tp:taxon-name-part taxon-name-part-type="species" reg="leptodactyla">leptodactyla</tp:taxon-name-part></tp:taxon-name></italic> in Rio de Janeiro state coast (these species are sympatric) due to the small size attained by these three species. The easiest way to separate them is by observing the male abdominal segments: among these three species only <italic><tp:taxon-name><tp:taxon-name-part taxon-name-part-type="genus" reg="Leptuca">L.</tp:taxon-name-part> <tp:taxon-name-part taxon-name-part-type="species" reg="cumulanta">cumulanta</tp:taxon-name-part></tp:taxon-name></italic> has all somites distinct (see Fig. <xref ref-type="fig" rid="F9">9B</xref>) while the other two species have middle somites fused (Fig. <xref ref-type="fig" rid="F9">9A</xref>). On the other hand, <italic><tp:taxon-name><tp:taxon-name-part taxon-name-part-type="genus" reg="Leptuca">L.</tp:taxon-name-part> <tp:taxon-name-part taxon-name-part-type="species" reg="uruguayensis">uruguayensis</tp:taxon-name-part></tp:taxon-name></italic> can be distinguished from <italic><tp:taxon-name><tp:taxon-name-part taxon-name-part-type="genus" reg="Leptuca">L.</tp:taxon-name-part> <tp:taxon-name-part taxon-name-part-type="species" reg="leptodactyla">leptodactyla</tp:taxon-name-part></tp:taxon-name></italic>, by having a deep groove (filled with dirt) on dorsal granulated surface of manus of male major claw (Fig. <xref ref-type="fig" rid="F11">11B</xref>); in contrast, <italic><tp:taxon-name><tp:taxon-name-part taxon-name-part-type="genus" reg="Leptuca">L.</tp:taxon-name-part> <tp:taxon-name-part taxon-name-part-type="species" reg="leptodactyla">leptodactyla</tp:taxon-name-part></tp:taxon-name></italic> has the major claw manus with bare surface (Fig. <xref ref-type="fig" rid="F11">11D</xref>). Furthermore, the carapace of <italic><tp:taxon-name><tp:taxon-name-part taxon-name-part-type="genus" reg="Leptuca">L.</tp:taxon-name-part> <tp:taxon-name-part taxon-name-part-type="species" reg="uruguayensis">uruguayensis</tp:taxon-name-part></tp:taxon-name></italic> is semi-pentagonal with dorso–lateral margins moderately converging posteriorly (Fig. <xref ref-type="fig" rid="F11">11A</xref>), while <italic><tp:taxon-name><tp:taxon-name-part taxon-name-part-type="genus" reg="Leptuca">L.</tp:taxon-name-part> <tp:taxon-name-part taxon-name-part-type="species" reg="leptodactyla">leptodactyla</tp:taxon-name-part></tp:taxon-name></italic> has a cylindrical carapace and dorso-lateral margins weakly converging posteriorly (Fig. <xref ref-type="fig" rid="F11">11C</xref>).</p></tp:treatment-sec><tp:treatment-sec><!--Section generated to contain objects referenced in tp:taxon-treatment.--><fig id="F11" position="float" orientation="portrait"><object-id xmlns:xlink="http://www.w3.org/1999/xlink" content-type="doi" xlink:type="simple">10.3897/zookeys.943.52773.figure11</object-id><object-id xmlns:xlink="http://www.w3.org/1999/xlink" content-type="arpha" xlink:type="simple">A5342470-4CD7-5673-B3C1-C7571D762BFF</object-id><label>Figure 11.</label><caption><p><italic><tp:taxon-name><tp:taxon-name-part taxon-name-part-type="genus" reg="Leptuca">Leptuca</tp:taxon-name-part> <tp:taxon-name-part taxon-name-part-type="species" reg="uruguayensis">uruguayensis</tp:taxon-name-part></tp:taxon-name></italic>. <bold>A</bold> carapace with a pair of postero–lateral striae, dorsal view <bold>B</bold> male major claw with dorsal groove (seta), dorso-frontal view. <italic><tp:taxon-name><tp:taxon-name-part taxon-name-part-type="genus" reg="Leptuca">Leptuca</tp:taxon-name-part> <tp:taxon-name-part taxon-name-part-type="species" reg="leptodactyla">leptodactyla</tp:taxon-name-part></tp:taxon-name></italic><bold>C</bold> carapace with a pair of postero-lateral striae, dorsal view <bold>D</bold> male major claw without dorsal groove, dorso-frontal view.</p></caption><graphic xmlns:xlink="http://www.w3.org/1999/xlink" xlink:href="zookeys-943-001-g011.jpg" position="float" orientation="portrait" xlink:type="simple" id="oo_423565.jpg"><uri content-type="original_file" xlink:type="simple">https://binary.pensoft.net/fig/423565</uri></graphic></fig><fig id="F9" position="float" orientation="portrait"><object-id xmlns:xlink="http://www.w3.org/1999/xlink" content-type="doi" xlink:type="simple">10.3897/zookeys.943.52773.figure9</object-id><object-id xmlns:xlink="http://www.w3.org/1999/xlink" content-type="arpha" xlink:type="simple">8B91F3C6-FEAF-5911-9C44-D49AD44B883F</object-id><label>Figure 9.</label><caption><p>Abdomen of male, ventral view. <bold>A</bold><italic><tp:taxon-name><tp:taxon-name-part taxon-name-part-type="genus" reg="Leptuca">Leptuca</tp:taxon-name-part> <tp:taxon-name-part taxon-name-part-type="species" reg="leptodactyla">leptodactyla</tp:taxon-name-part></tp:taxon-name></italic>, middle somites fused <bold>B</bold><italic><tp:taxon-name><tp:taxon-name-part taxon-name-part-type="genus" reg="Leptuca">Leptuca</tp:taxon-name-part> <tp:taxon-name-part taxon-name-part-type="species" reg="cumulanta">cumulanta</tp:taxon-name-part></tp:taxon-name></italic>, all somites distinct.</p></caption><graphic xmlns:xlink="http://www.w3.org/1999/xlink" xlink:href="zookeys-943-001-g009.jpg" position="float" orientation="portrait" xlink:type="simple" id="oo_423563.jpg"><uri content-type="original_file" xlink:type="simple">https://binary.pensoft.net/fig/423563</uri></graphic></fig></tp:treatment-sec><ref-list><ref id="B3"><mixed-citation xmlns:xlink="http://www.w3.org/1999/xlink" xlink:type="simple"><person-group><name name-style="western"><surname>Bedê</surname><given-names>LM</given-names></name><name name-style="western"><surname>Oshiro</surname><given-names>LMY</given-names></name><name name-style="western"><surname>Mendes</surname><given-names>LMD</given-names></name><name name-style="western"><surname>Silva</surname><given-names>AA</given-names></name></person-group> (<year>2008</year>) <article-title>Comparação da estrutura populacional das espécies de <italic><tp:taxon-name><tp:taxon-name-part taxon-name-part-type="genus">Uca</tp:taxon-name-part></tp:taxon-name></italic> (<tp:taxon-name><tp:taxon-name-part taxon-name-part-type="subphylum">Crustacea</tp:taxon-name-part></tp:taxon-name>: <tp:taxon-name><tp:taxon-name-part taxon-name-part-type="order">Decapoda</tp:taxon-name-part></tp:taxon-name>: <tp:taxon-name><tp:taxon-name-part taxon-name-part-type="family">Ocypodidae</tp:taxon-name-part></tp:taxon-name>) no Manguezal de Itacuruçá, Rio de Janeiro, Brasil.</article-title><source>Revista Brasileira de Zoologia</source><volume>25</volume>(<issue>4</issue>): <fpage>601</fpage>–<lpage>607</lpage>. <ext-link xlink:type="simple" ext-link-type="doi" xlink:href="10.1590/S0101-81752008000400004">https://doi.org/10.1590/S0101-81752008000400004</ext-link></mixed-citation></ref><ref id="B24"><mixed-citation xmlns:xlink="http://www.w3.org/1999/xlink" xlink:type="simple"><person-group><name name-style="western"><surname>Masunari</surname><given-names>S</given-names></name><name name-style="western"><surname>Martins</surname><given-names>SB</given-names></name><name name-style="western"><surname>Marochi</surname><given-names>MZ</given-names></name><name name-style="western"><surname>Serra</surname><given-names>WS</given-names></name><name name-style="western"><surname>Scarabino</surname><given-names>F</given-names></name></person-group> (<year>2017</year>) <article-title>Morphological variability in populations of the fiddler crab <italic><tp:taxon-name><tp:taxon-name-part taxon-name-part-type="genus">Leptuca</tp:taxon-name-part> <tp:taxon-name-part taxon-name-part-type="species">uruguayensis</tp:taxon-name-part></tp:taxon-name></italic> (Nobili, 1901) (<tp:taxon-name><tp:taxon-name-part taxon-name-part-type="subphylum">Crustacea</tp:taxon-name-part></tp:taxon-name>, <tp:taxon-name><tp:taxon-name-part taxon-name-part-type="order">Decapoda</tp:taxon-name-part></tp:taxon-name>, <tp:taxon-name><tp:taxon-name-part taxon-name-part-type="family">Ocypodidae</tp:taxon-name-part></tp:taxon-name>) from South America.</article-title><source>Brazilian Journal of Oceanography</source><volume>65</volume>(<issue>3</issue>): <fpage>373</fpage>–<lpage>381</lpage>. <ext-link xlink:type="simple" ext-link-type="doi" xlink:href="10.1590/s1679-87592017136606503">https://doi.org/10.1590/s1679-87592017136606503</ext-link></mixed-citation></ref><ref id="B14"><mixed-citation xmlns:xlink="http://www.w3.org/1999/xlink" xlink:type="simple"><person-group><name name-style="western"><surname>Costa</surname><given-names>TM</given-names></name><name name-style="western"><surname>Silva</surname><given-names>SMJ</given-names></name><name name-style="western"><surname>Negreiros-Fransozo</surname><given-names>ML</given-names></name></person-group> (<year>2006</year>) <article-title>Reproductive pattern comparison of <italic><tp:taxon-name><tp:taxon-name-part taxon-name-part-type="genus">Uca</tp:taxon-name-part> <tp:taxon-name-part taxon-name-part-type="species">thayeri</tp:taxon-name-part></tp:taxon-name></italic> Rathbun, 1900 and <italic><tp:taxon-name><tp:taxon-name-part taxon-name-part-type="genus">U.</tp:taxon-name-part> <tp:taxon-name-part taxon-name-part-type="species">uruguayensis</tp:taxon-name-part></tp:taxon-name></italic> Nobili, 1901 (<tp:taxon-name><tp:taxon-name-part taxon-name-part-type="subphylum">Crustacea</tp:taxon-name-part></tp:taxon-name>, <tp:taxon-name><tp:taxon-name-part taxon-name-part-type="order">Decapoda</tp:taxon-name-part></tp:taxon-name>, <tp:taxon-name><tp:taxon-name-part taxon-name-part-type="family">Ocypodidae</tp:taxon-name-part></tp:taxon-name>).</article-title><source>Brazilian Archives of Biology and Technology</source><volume>49</volume>(<issue>1</issue>): <fpage>117</fpage>–<lpage>123</lpage>. <ext-link xlink:type="simple" ext-link-type="doi" xlink:href="10.1590/S1516-89132006000100014">https://doi.org/10.1590/S1516-89132006000100014</ext-link></mixed-citation></ref><ref id="B20"><mixed-citation xmlns:xlink="http://www.w3.org/1999/xlink" xlink:type="simple"><person-group><name name-style="western"><surname>Martins</surname><given-names>SB</given-names></name><name name-style="western"><surname>Masunari</surname><given-names>S</given-names></name></person-group> (<year>2013</year>) <article-title>Temporal distribution in the abundance of the fiddler crab <tp:taxon-name><tp:taxon-name-part taxon-name-part-type="genus">Uca</tp:taxon-name-part> (<tp:taxon-name-part taxon-name-part-type="subgenus">Leptuca</tp:taxon-name-part>) <tp:taxon-name-part taxon-name-part-type="species">uruguayensis</tp:taxon-name-part></tp:taxon-name> Nobili, 1901 (<tp:taxon-name><tp:taxon-name-part taxon-name-part-type="order">Decapoda</tp:taxon-name-part></tp:taxon-name>: <tp:taxon-name><tp:taxon-name-part taxon-name-part-type="family">Ocypodidae</tp:taxon-name-part></tp:taxon-name>) from Garças River mangrove, Guaratuba Bay, southern Brazil.</article-title><source>Nauplius</source><volume>21</volume>(<issue>2</issue>): <fpage>151</fpage>–<lpage>159</lpage>. <ext-link xlink:type="simple" ext-link-type="doi" xlink:href="10.1590/S0104-64972013000200003">https://doi.org/10.1590/S0104-64972013000200003</ext-link></mixed-citation></ref><ref id="B22"><mixed-citation xmlns:xlink="http://www.w3.org/1999/xlink" xlink:type="simple"><person-group><name name-style="western"><surname>Masunari</surname><given-names>S</given-names></name></person-group> (<year>2006</year>) <article-title>Distribuição e abundância dos caranguejos <italic><tp:taxon-name><tp:taxon-name-part taxon-name-part-type="genus">Uca</tp:taxon-name-part></tp:taxon-name></italic> Leach (<tp:taxon-name><tp:taxon-name-part taxon-name-part-type="subphylum">Crustacea</tp:taxon-name-part></tp:taxon-name><tp:taxon-name><tp:taxon-name-part taxon-name-part-type="order">Decapoda</tp:taxon-name-part></tp:taxon-name><tp:taxon-name><tp:taxon-name-part taxon-name-part-type="family">Ocypodidae</tp:taxon-name-part></tp:taxon-name>) na Baía de Guaratuba, Paraná, Brasil.</article-title><source>Revista Brasileira de Zoologia</source><volume>23</volume>(<issue>4</issue>): <fpage>901</fpage>–<lpage>914</lpage>. <ext-link xlink:type="simple" ext-link-type="doi" xlink:href="10.1590/S0101-81752006000400001">https://doi.org/10.1590/S0101-81752006000400001</ext-link></mixed-citation></ref></ref-list></tp:taxon-treatment>
