# Supplementary material for: An illustrated key to the fiddler crabs (Crustacea, Decapoda, Ocypodidae) from the Atlantic coast of Brazil
Source: Zookeys. 2020 Jun 22;943:1–20. doi: 10.3897/zookeys.943.52773 (PMC7324410; doi:10.3897/zookeys.943.52773)
Supplement: XML Treatment for Uca maracoani [file zookeys.943.52773-treatment10.xml]

<!DOCTYPE tp:taxon-treatment
  PUBLIC "-//TaxonX//DTD Taxonomic Treatment Publishing DTD v0 20100105//EN" "tax-treatment-NSO.dtd">
<tp:taxon-treatment xmlns:tp="http://www.plazi.org/taxpub"><tp:treatment-meta><kwd-group><label>Taxon classification</label><kwd><named-content xmlns:xlink="http://www.w3.org/1999/xlink" content-type="kingdom">Animalia</named-content></kwd><kwd><named-content xmlns:xlink="http://www.w3.org/1999/xlink" content-type="order">Decapoda</named-content></kwd><kwd><named-content xmlns:xlink="http://www.w3.org/1999/xlink" content-type="family">Ocypodidae</named-content></kwd></kwd-group><mixed-citation publication-type="journal"><person-group><name><surname>Masunari</surname><given-names>Setuko</given-names></name><name><surname>Martins</surname><given-names>Salise Brandt</given-names></name><name><surname>Anacleto</surname><given-names>André Fernando Miyadi</given-names></name></person-group><article-title>An illustrated key to the fiddler crabs (<tp:taxon-name><tp:taxon-name-part taxon-name-part-type="subphylum">Crustacea</tp:taxon-name-part></tp:taxon-name>, <tp:taxon-name><tp:taxon-name-part taxon-name-part-type="order">Decapoda</tp:taxon-name-part></tp:taxon-name>, <tp:taxon-name><tp:taxon-name-part taxon-name-part-type="family">Ocypodidae</tp:taxon-name-part></tp:taxon-name>) from the Atlantic coast of Brazil</article-title><source>Zookeys</source><day>22</day><month>6</month><year>2020</year><volume>943</volume><fpage>1</fpage><lpage>20</lpage><pub-id pub-id-type="doi">10.3897/zookeys.943.52773</pub-id></mixed-citation></tp:treatment-meta><tp:nomenclature><tp:taxon-name><object-id xmlns:xlink="http://www.w3.org/1999/xlink" content-type="arpha" xlink:type="simple">0BAFB38F-B130-50F8-BFE4-43081E240B4B</object-id>
              <tp:taxon-name-part taxon-name-part-type="genus" reg="Uca">Uca</tp:taxon-name-part>
              <tp:taxon-name-part taxon-name-part-type="species" reg="maracoani">maracoani</tp:taxon-name-part>
            </tp:taxon-name><tp:taxon-authority>(Latreille, 1802–1803)</tp:taxon-authority><xref ref-type="fig" rid="F1">Figures 1A</xref><xref ref-type="fig" rid="F2">, 2A, B</xref></tp:nomenclature><tp:treatment-sec sec-type="description" id="SECID0EHFAI"><title>Recognition characters.</title><p>Carapace trapezoidal moderately arched and naked dorsal surface, without any ornaments. Dorso-lateral margins well marked, long and weakly converging posteriorly; postero-lateral striae absent (Fig. <xref ref-type="fig" rid="F2">2A</xref>). Front spatulate and very narrow making up ca. 4% of front-orbital breath (Fig. <xref ref-type="fig" rid="F1">1A</xref>). Male major claw extremely large, with flat fingers and ornamented with tubercles, granules and small patches; narrow gap (Fig. <xref ref-type="fig" rid="F2">2B</xref>). Ambulatory legs without pile. Male abdomen somites distinct. Large fiddler crab: male <abbrev xmlns:xlink="http://www.w3.org/1999/xlink" xlink:title="carapace width" id="ABBRID0EZFAI" xlink:type="simple">CW</abbrev> up to 45.0 mm and female 40.2 mm in Paraty Bay, Rio de Janeiro state, southeastern Brazil (<xref ref-type="bibr" rid="B17">Hirose and Negreiros-Fransozo 2008</xref>).</p></tp:treatment-sec><tp:treatment-sec sec-type="notes" id="SECID0EBGAI"><title>Biological notes.</title><p>The species reproduces year-round in northern (<xref ref-type="bibr" rid="B1">Azevedo et al. 2016</xref>), northeastern (<xref ref-type="bibr" rid="B32">Silva et al. 2016</xref>), southeastern (<xref ref-type="bibr" rid="B17">Hirose and Negreiros-Fransozo 2008</xref>) and southern (<xref ref-type="bibr" rid="B4">Benedetto and Masunari 2009</xref>) regions, but only during the dry season in northern region (<xref ref-type="bibr" rid="B18">Koch et al. 2005</xref>). Well-established populations are typically recorded in muddy substrates of polyhaline areas of estuaries, where no other fiddler crab species was seen sharing this space (<xref ref-type="bibr" rid="B22">Masunari 2006</xref>). Genetic analysis revealed a lack of discernible genetic subdivision among populations of <italic><tp:taxon-name><tp:taxon-name-part taxon-name-part-type="genus" reg="Uca">Uca</tp:taxon-name-part> <tp:taxon-name-part taxon-name-part-type="species" reg="maracoani">maracoani</tp:taxon-name-part></tp:taxon-name></italic> along Brazilian coast; however, geometric morphometric technique showed statistically significant morphological differentiation that would indicate a strong phenotypic plasticity (<xref ref-type="bibr" rid="B36">Wieman et al. 2014</xref>).</p></tp:treatment-sec><tp:treatment-sec sec-type="remarks" id="SECID0EOHAI"><title>Remarks.</title><p>In the field, these crabs are unmistakable recognizable by the flattened fingers of the male major claw. Furthermore, they are visibly larger than any other Brazilian fiddler crab species.</p></tp:treatment-sec><tp:treatment-sec><!--Section generated to contain objects referenced in tp:taxon-treatment.--><fig id="F1" position="float" orientation="portrait"><object-id xmlns:xlink="http://www.w3.org/1999/xlink" content-type="doi" xlink:type="simple">10.3897/zookeys.943.52773.figure1</object-id><object-id xmlns:xlink="http://www.w3.org/1999/xlink" content-type="arpha" xlink:type="simple">D7DE083D-90F0-5808-9C97-132878AD52A8</object-id><label>Figure 1.</label><caption><p>Carapace, frontal view. <bold>A</bold><italic><tp:taxon-name><tp:taxon-name-part taxon-name-part-type="genus" reg="Uca">Uca</tp:taxon-name-part> <tp:taxon-name-part taxon-name-part-type="species" reg="maracoani">maracoani</tp:taxon-name-part></tp:taxon-name></italic>: spatulate and narrow front (seta) <bold>B</bold><italic><tp:taxon-name><tp:taxon-name-part taxon-name-part-type="genus" reg="Minuca">Minuca</tp:taxon-name-part> <tp:taxon-name-part taxon-name-part-type="species" reg="burgersi">burgersi</tp:taxon-name-part></tp:taxon-name></italic>: triangulate and wide front (seta).</p></caption><graphic xmlns:xlink="http://www.w3.org/1999/xlink" xlink:href="zookeys-943-001-g001.jpg" position="float" orientation="portrait" xlink:type="simple" id="oo_423555.jpg"><uri content-type="original_file" xlink:type="simple">https://binary.pensoft.net/fig/423555</uri></graphic></fig><fig id="F2" position="float" orientation="portrait"><object-id xmlns:xlink="http://www.w3.org/1999/xlink" content-type="doi" xlink:type="simple">10.3897/zookeys.943.52773.figure2</object-id><object-id xmlns:xlink="http://www.w3.org/1999/xlink" content-type="arpha" xlink:type="simple">46CFE7EF-D25B-5992-8CB0-43370D6DDC43</object-id><label>Figure 2.</label><caption><p><italic><tp:taxon-name><tp:taxon-name-part taxon-name-part-type="genus" reg="Uca">Uca</tp:taxon-name-part> <tp:taxon-name-part taxon-name-part-type="species" reg="maracoani">maracoani</tp:taxon-name-part></tp:taxon-name></italic>. <bold>A</bold> carapace with bare surface, dorsal view <bold>B</bold> male major claw with flat fingers, frontal view. <italic><tp:taxon-name><tp:taxon-name-part taxon-name-part-type="genus" reg="Leptuca">Leptuca</tp:taxon-name-part> <tp:taxon-name-part taxon-name-part-type="species" reg="thayeri">thayeri</tp:taxon-name-part></tp:taxon-name></italic><bold>C</bold> carapace mostly covered with pile (seta) <bold>D</bold> male major claw with cylindrical fingers, frontal view.</p></caption><graphic xmlns:xlink="http://www.w3.org/1999/xlink" xlink:href="zookeys-943-001-g002.jpg" position="float" orientation="portrait" xlink:type="simple" id="oo_423556.jpg"><uri content-type="original_file" xlink:type="simple">https://binary.pensoft.net/fig/423556</uri></graphic></fig></tp:treatment-sec><ref-list><ref id="B17"><mixed-citation xmlns:xlink="http://www.w3.org/1999/xlink" xlink:type="simple"><person-group><name name-style="western"><surname>Hirose</surname><given-names>GL</given-names></name><name name-style="western"><surname>Negreiros-Fransozo</surname><given-names>ML</given-names></name></person-group> (<year>2008</year>) <article-title>Population biology of <italic><tp:taxon-name><tp:taxon-name-part taxon-name-part-type="genus">Uca</tp:taxon-name-part> <tp:taxon-name-part taxon-name-part-type="species">maracoani</tp:taxon-name-part></tp:taxon-name></italic> Latreille 1802–1803 (<tp:taxon-name><tp:taxon-name-part taxon-name-part-type="subphylum">Crustacea</tp:taxon-name-part></tp:taxon-name>, <tp:taxon-name><tp:taxon-name-part taxon-name-part-type="infraorder">Brachyura</tp:taxon-name-part></tp:taxon-name>, <tp:taxon-name><tp:taxon-name-part taxon-name-part-type="family">Ocypodidae</tp:taxon-name-part></tp:taxon-name>) on the south-eastern coast of Brazil.</article-title><source>Pan-American Journal of Aquatic Sciences</source><volume>3</volume>(<issue>3</issue>): <fpage>373</fpage>–<lpage>383</lpage>.</mixed-citation></ref><ref id="B1"><mixed-citation xmlns:xlink="http://www.w3.org/1999/xlink" xlink:type="simple"><person-group><name name-style="western"><surname>Azevedo</surname><given-names>DS</given-names></name><name name-style="western"><surname>Silva</surname><given-names>JUCL</given-names></name><name name-style="western"><surname>Castiglioni</surname><given-names>DS</given-names></name></person-group> (<year>2016</year>) <article-title>Population biology of <italic><tp:taxon-name><tp:taxon-name-part taxon-name-part-type="genus">Uca</tp:taxon-name-part> <tp:taxon-name-part taxon-name-part-type="species">maracoani</tp:taxon-name-part></tp:taxon-name></italic> in a tropical mangrove.</article-title><source>Thalassas</source><volume>33</volume>: <fpage>1</fpage>–<lpage>13</lpage>. <ext-link xlink:type="simple" ext-link-type="doi" xlink:href="10.1007/s41208-015-0008-0">https://doi.org/10.1007/s41208-015-0008-0</ext-link></mixed-citation></ref><ref id="B32"><mixed-citation xmlns:xlink="http://www.w3.org/1999/xlink" xlink:type="simple"><person-group><name name-style="western"><surname>Silva</surname><given-names>FMRO</given-names></name><name name-style="western"><surname>Ribeiro</surname><given-names>FB</given-names></name><name name-style="western"><surname>Bezerra</surname><given-names>LEA</given-names></name></person-group> (<year>2016</year>) <article-title>Population biology and morphometric sexual maturity of the fiddler crab <tp:taxon-name><tp:taxon-name-part taxon-name-part-type="genus">Uca</tp:taxon-name-part> (<tp:taxon-name-part taxon-name-part-type="subgenus">Uca</tp:taxon-name-part>) <tp:taxon-name-part taxon-name-part-type="species">maracoani</tp:taxon-name-part></tp:taxon-name> (Latreille, 1802) (<tp:taxon-name><tp:taxon-name-part taxon-name-part-type="subphylum">Crustacea</tp:taxon-name-part></tp:taxon-name>: <tp:taxon-name><tp:taxon-name-part taxon-name-part-type="order">Decapoda</tp:taxon-name-part></tp:taxon-name>: <tp:taxon-name><tp:taxon-name-part taxon-name-part-type="family">Ocypodidae</tp:taxon-name-part></tp:taxon-name>) in a semi-arid tropical estuary of northeastern Brazil.</article-title><source>Latin American Journal of Aquatic Research</source><volume>44</volume>(<issue>4</issue>): <fpage>671</fpage>–<lpage>682</lpage>. <ext-link xlink:type="simple" ext-link-type="doi" xlink:href="10.3856/vol44-issue4-fulltext-2">https://doi.org/10.3856/vol44-issue4-fulltext-2</ext-link></mixed-citation></ref><ref id="B4"><mixed-citation xmlns:xlink="http://www.w3.org/1999/xlink" xlink:type="simple"><person-group><name name-style="western"><surname>Benedetto</surname><given-names>MD</given-names></name><name name-style="western"><surname>Masunari</surname><given-names>S</given-names></name></person-group> (<year>2009</year>) <article-title>Estrutura populacional de <italic><tp:taxon-name><tp:taxon-name-part taxon-name-part-type="genus">Uca</tp:taxon-name-part> <tp:taxon-name-part taxon-name-part-type="species">maracoani</tp:taxon-name-part></tp:taxon-name></italic> (<tp:taxon-name><tp:taxon-name-part taxon-name-part-type="order">Decapoda</tp:taxon-name-part></tp:taxon-name>, <tp:taxon-name><tp:taxon-name-part taxon-name-part-type="infraorder">Brachyura</tp:taxon-name-part></tp:taxon-name>, <tp:taxon-name><tp:taxon-name-part taxon-name-part-type="family">Ocypodidae</tp:taxon-name-part></tp:taxon-name>) no Baixio Mirim, Baía de Guaratuba, Paraná. Iheringia, Sér.</article-title><source>Zoologia</source><volume>99</volume>(<issue>4</issue>): <fpage>381</fpage>–<lpage>389</lpage>. <ext-link xlink:type="simple" ext-link-type="doi" xlink:href="10.1590/S0073-47212009000400007">https://doi.org/10.1590/S0073-47212009000400007</ext-link></mixed-citation></ref><ref id="B18"><mixed-citation xmlns:xlink="http://www.w3.org/1999/xlink" xlink:type="simple"><person-group><name name-style="western"><surname>Koch</surname><given-names>V</given-names></name><name name-style="western"><surname>Wolff</surname><given-names>M</given-names></name><name name-style="western"><surname>Diele</surname><given-names>K</given-names></name></person-group> (<year>2005</year>) <article-title>Comparative population dynamics of four fiddler crabs (<tp:taxon-name><tp:taxon-name-part taxon-name-part-type="family">Ocypodidae</tp:taxon-name-part></tp:taxon-name> genus <italic><tp:taxon-name><tp:taxon-name-part taxon-name-part-type="genus">Uca</tp:taxon-name-part></tp:taxon-name></italic>) from a north Brazilian mangrove ecosystem.</article-title><source>Marine Ecology Progress Series</source><volume>291</volume>: <fpage>177</fpage>–<lpage>188</lpage>. <ext-link xlink:type="simple" ext-link-type="doi" xlink:href="10.3354/meps291177">https://doi.org/10.3354/meps291177</ext-link></mixed-citation></ref><ref id="B22"><mixed-citation xmlns:xlink="http://www.w3.org/1999/xlink" xlink:type="simple"><person-group><name name-style="western"><surname>Masunari</surname><given-names>S</given-names></name></person-group> (<year>2006</year>) <article-title>Distribuição e abundância dos caranguejos <italic><tp:taxon-name><tp:taxon-name-part taxon-name-part-type="genus">Uca</tp:taxon-name-part></tp:taxon-name></italic> Leach (<tp:taxon-name><tp:taxon-name-part taxon-name-part-type="subphylum">Crustacea</tp:taxon-name-part></tp:taxon-name><tp:taxon-name><tp:taxon-name-part taxon-name-part-type="order">Decapoda</tp:taxon-name-part></tp:taxon-name><tp:taxon-name><tp:taxon-name-part taxon-name-part-type="family">Ocypodidae</tp:taxon-name-part></tp:taxon-name>) na Baía de Guaratuba, Paraná, Brasil.</article-title><source>Revista Brasileira de Zoologia</source><volume>23</volume>(<issue>4</issue>): <fpage>901</fpage>–<lpage>914</lpage>. <ext-link xlink:type="simple" ext-link-type="doi" xlink:href="10.1590/S0101-81752006000400001">https://doi.org/10.1590/S0101-81752006000400001</ext-link></mixed-citation></ref><ref id="B36"><mixed-citation xmlns:xlink="http://www.w3.org/1999/xlink" xlink:type="simple"><person-group><name name-style="western"><surname>Wieman</surname><given-names>AC</given-names></name><name name-style="western"><surname>Berendzen</surname><given-names>PB</given-names></name><name name-style="western"><surname>Hampton</surname><given-names>KR</given-names></name><name name-style="western"><surname>Jang</surname><given-names>J</given-names></name><name name-style="western"><surname>Hopkins</surname><given-names>MJ</given-names></name><name name-style="western"><surname>Jurgenson</surname><given-names>J</given-names></name><name name-style="western"><surname>McNamara</surname><given-names>JC</given-names></name><name name-style="western"><surname>Thurman</surname><given-names>CL</given-names></name></person-group> (<year>2014</year>) <article-title>A panmictic fiddler crab from the coast of Brazil? Impact of divergent ocean currents and larval dispersal potential on genetic and morphological variation in <italic><tp:taxon-name><tp:taxon-name-part taxon-name-part-type="genus">Uca</tp:taxon-name-part> <tp:taxon-name-part taxon-name-part-type="species">maracoani</tp:taxon-name-part></tp:taxon-name></italic>.</article-title><source>Marine Biology</source><volume>161</volume>(<issue>1</issue>): <fpage>173</fpage>–<lpage>185</lpage>. <ext-link xlink:type="simple" ext-link-type="doi" xlink:href="10.1007/s00227-013-2327-0">https://doi.org/10.1007/s00227-013-2327-0</ext-link></mixed-citation></ref></ref-list></tp:taxon-treatment>
